# Supplementary material for: Genome-wide pQTL analysis of protein expression regulatory networks in the human liver
Source: BMC Biol. 2020 Aug 10;18:97. doi: 10.1186/s12915-020-00830-3 (PMC7418398; doi:10.1186/s12915-020-00830-3)
Supplement: Supplementary file 2 — Additional file 2: Data file S1. Protein concentrations in the 287 human liver samples. [file 12915_2020_830_MOESM2_ESM.xlsx]

## Sheet: Sheet1
Protein	Sample count	Mean quantity	Standard deviation	Unique peptides	Protein coverage(%)
RAB2A	287	0.202424	0.0907049	8	47.1698113207547
ACTN4	287	0.484007	0.164529	25	38.0900109769484
RPS11	286	0.152491	0.0697687	6	36.7088607594937
RBP5	286	0.119951	0.0876884	3	26.6666666666667
PLPBP	285	0.0952466	0.0288991	5	21.8181818181818
DBNL	274	0.011146	0.00396806	1	3.72093023255814
CD44	249	0.00769805	0.00420818	1	1.61725067385445
RPS17	286	0.0576249	0.0321269	3	25.1851851851852
ERGIC1	275	0.0549633	0.0289643	3	8.96551724137931
ATOX1	286	0.0339803	0.0108393	3	23.5294117647059
DPY30	262	0.00629301	0.00406464	2	36.3636363636364
MAP4	283	0.0215139	0.0110197	2	2.17013888888889
ACTR3	287	0.32816	0.0833515	15	58.133971291866
PRCP	275	0.0134404	0.00700213	1	3.83064516129032
GPHN	287	0.0248132	0.0068693	3	7.8804347826087
RPL17-C18orf32	287	0.0541731	0.0175058	4	20.1754385964912
LPP	260	0.00512028	0.00361905	2	3.92156862745098
BBOX1	283	0.0706726	0.0333952	5	15.7622739018088
GCSH	287	0.0825351	0.0248317	3	41.0404624277457
XDH	287	0.323974	0.0770927	19	21.2303075768942
ECHS1	287	5.11857	1.41595	16	69.6551724137931
SLC4A1	148	0.00285025	0.00541016	1	2.1953896816685
TKT	287	1.39568	0.395213	27	66.6131621187801
DHCR24	282	0.0793842	0.0449032	6	20.9302325581395
HSPB1	287	0.255253	0.194155	5	46.8292682926829
NAPRT	287	0.628029	0.167439	23	68.5873605947955
PMPCA	287	0.0283732	0.0111943	2	4.76190476190476
DDT	287	2.48151	1.12019	9	54.2372881355932
MYO1B	279	0.0619608	0.0739929	5	5.89788732394366
ATP5F1	286	0.0861274	0.0361437	5	26.171875
RPL10A	285	0.146515	0.0711127	7	27.6497695852535
QARS	285	0.144153	0.0457724	12	23.3548387096774
BID	194	0.00151297	0.00146144	1	7.69230769230769
DECR1	287	3.11568	1.05231	20	64.1791044776119
HSPB6	147	0.00133221	0.00351544	1	15
COX5A	286	0.0561582	0.0340851	3	41.3333333333333
SLC25A3	287	0.0962104	0.0560275	3	7.73480662983425
MACF1	286	0.0964126	0.0308008	4	0.771521386031402
EIF6	287	0.092635	0.023958	5	47.3469387755102
AIFM1	287	0.326918	0.13253	15	33.605220228385
RPS18	287	0.21893	0.105329	5	27.6315789473684
SEC24D	264	0.0142122	0.0090477	2	3.10077519379845
GSTA1	287	11.167	3.5769	22	69.8198198198198
TMSB10	269	0.0124974	0.00853401	1	31.8181818181818
G3BP1	260	0.0202861	0.012364	2	6.65236051502146
HSD17B10	287	1.06382	0.365676	16	81.6091954022989
HSD17B2	284	0.0680749	0.0381949	6	24.8062015503876
LMAN1	283	0.0814531	0.0428575	4	12.3529411764706
RAB1B	238	0.00772233	0.00510197	1	10.4477611940299
TSTA3	287	0.0946961	0.0333663	8	42.9906542056075
NT5DC1	286	0.0209407	0.00618182	3	12.5274725274725
RAC1	287	0.24157	0.0615008	6	34.8958333333333
RIDA	287	2.55401	0.504654	8	78.1021897810219
SQOR	284	0.0319209	0.0162247	4	15.3333333333333
ADD3	99	0.000566951	0.000926204	1	2.54957507082153
DDB1	287	0.206067	0.1249	12	12.719298245614
ANXA1	287	0.0404609	0.0233082	4	16.4739884393064
C1R	234	0.00605633	0.00444195	2	4.68085106382979
CYCS	287	0.375964	0.125642	6	55.2380952380952
DAZAP1	284	0.0156068	0.0057692	2	7.86240786240786
RPL19	283	0.0292258	0.0134715	2	13.265306122449
HMGCS2	287	7.32103	2.44292	31	65.9448818897638
TLN1	287	0.949838	0.314577	63	42.2668240850059
MATR3	257	0.0174004	0.0100681	3	6.84769775678867
GYS1	270	0.0215691	0.0102016	1	1.49253731343284
UGGT1	285	0.0434013	0.018001	10	11.0610932475884
REEP6	287	0.391569	0.121579	4	19.4312796208531
ACOT1	287	0.929672	0.412034	22	71.4964370546318
RGN	287	0.40742	0.126686	18	77.257525083612
HRG	287	0.0633786	0.0578478	5	13.5238095238095
CLUH	285	0.031799	0.0163751	5	3.97249809014515
PON3	283	0.132156	0.0683735	8	29.3785310734463
AP1G1	125	0.00145841	0.00188075	1	3.28467153284672
SOD2	287	1.68091	1.16785	15	60.3603603603604
ECHDC1	287	0.110438	0.0300546	8	42.0195439739414
NAXE	287	0.0163169	0.00355581	1	4.16666666666667
GDA	287	0.289539	0.0631916	18	53.9647577092511
LDHD	286	0.0971422	0.0345808	9	30.9664694280079
NDUFAB1	286	0.0267966	0.00949061	2	12.1794871794872
DSP	225	0.0088609	0.00617336	1	0.661790316962731
GALK1	282	0.544349	0.294423	19	62.7551020408163
TPD52L2	281	0.00438114	0.00187354	1	14.5631067961165
DPYSL2	287	0.354808	0.133687	18	52.7972027972028
GOT1	287	3.03676	0.727174	27	85.2300242130751
COPS7A	219	0.0014944	0.00104184	1	5.81818181818182
SDHB	287	0.155297	0.0889544	5	20.3571428571429
EIF3B	285	0.034313	0.0133341	4	5.28255528255528
MSN	287	0.691958	0.244437	20	34.4887348353553
RPS5	287	0.182098	0.0996008	8	58.3333333333333
PIR	280	0.00569826	0.00305356	1	4.13793103448276
AK3	287	0.54302	0.143467	15	74.8898678414097
IPO9	253	0.00114018	0.000928292	1	2.68972142170989
ARF6	256	0.00953207	0.00507146	1	6.28571428571429
LONP1	280	0.164149	0.0842782	15	21.0636079249218
UGT1A1	279	0.122883	0.0950329	6	18.7617260787992
RPL7A	285	0.184989	0.088422	11	42.4812030075188
ACAD8	8	0.000211635	0.00264958	1	4.57831325301205
TPP2	287	0.0666059	0.0153803	7	8.16653322658127
UBA1	286	0.975384	0.291703	30	46.4083175803403
ECPAS	205	0.000456656	0.000383648	1	1.0840108401084
SERPINF1	280	0.0164778	0.0119127	6	22.0095693779904
PCYT2	287	0.267969	0.0765596	10	42.6735218508997
FBP2	287	0.30258	0.0995395	1	2.94985250737463
DDOST	281	0.0587632	0.0285904	3	6.79824561403509
ECH1	287	1.24317	0.363833	14	46.6463414634146
GNAI2	287	0.106828	0.0358872	7	25.3521126760563
FASN	287	6.74578	3.52613	121	67.1445639187575
FAHD1	287	0.17002	0.0475231	6	40.1785714285714
DARS	284	0.144754	0.0508682	10	22.7544910179641
PRDX6	287	5.05317	0.855733	22	81.25
GPNMB	282	0.0225577	0.0327369	3	7.51748251748252
GK2	278	0.0102038	0.00468685	1	2.16998191681736
AMBP	287	0.0473267	0.0229825	2	5.68181818181818
SFPQ	275	0.0250234	0.0193491	4	8.2036775106082
ILF2	287	0.0483964	0.0178116	5	25.1282051282051
AKR1B10	286	0.56981	1.12814	21	70.253164556962
CYP2D6	281	0.103333	0.0695468	9	28.7726358148893
IGKV3-20	208	0.0752309	0.0864799	3	46.551724137931
PSMA3	287	0.426417	0.0665964	9	38.8235294117647
IGHG4	281	0.0560553	0.0752336	5	30.5810397553517
TGM2	287	1.01666	0.936662	31	57.3508005822416
HNMT	287	0.211575	0.0529037	11	41.4383561643836
PSMA1	287	0.505064	0.0921855	11	52.4714828897338
LAMP1	282	0.0106976	0.00441508	1	5.03597122302158
PAPSS2	266	0.0961127	0.0633597	10	28.0130293159609
CAND1	287	0.294771	0.0606326	23	27.3983739837398
ACSM3	272	0.0357898	0.0226261	4	8.87372013651877
CYP2C19	283	0.0501091	0.0364624	6	28.3673469387755
CRYM	287	0.0319314	0.0131991	4	19.7452229299363
A2M	287	0.848086	0.700139	48	46.6757123473541
IGHV3-49	210	0.00631637	0.00658907	1	7.56302521008403
GRPEL1	283	0.0417146	0.0182297	2	9.21658986175115
KRT1	287	0.839546	1.26451	26	31.9875776397516
RPL35	278	0.0269073	0.0148557	1	8.13008130081301
EPHA2	44	0.00176363	0.00797386	1	1.63934426229508
AADAC	279	0.0373632	0.019302	3	13.0325814536341
UGT2B7	285	0.413827	0.224056	13	33.2703213610586
RAC2	279	0.0103	0.00575634	1	7.8125
OGDH	287	0.21593	0.1784	11	14.2717497556207
RPS23	286	0.0232613	0.0130798	2	27.972027972028
A1CF	263	0.065749	0.0284383	5	9.25925925925926
LYPLA1	287	0.156234	0.0272626	7	52.6086956521739
PDIA3	287	1.79735	0.720533	29	57.2277227722772
FGGY	287	0.0848775	0.0240917	9	29.038112522686
MACROD1	280	0.016347	0.00595747	2	6.46153846153846
CLC	198	0.00921574	0.0234679	2	20.4225352112676
ACAT1	287	6.3377	2.1657	28	70.7259953161593
GSS	287	0.260911	0.0632281	13	38.6075949367089
ALDOC	287	0.253603	0.0721602	9	34.0659340659341
RALY	266	0.0132114	0.00766213	2	9.80392156862745
RHOC	277	0.0149118	0.00651067	1	6.21761658031088
ATP5I	287	0.0466533	0.0278512	3	50.7246376811594
CES2	287	0.443363	0.178129	13	32.2003577817531
ALDH3A2	285	0.145785	0.0649083	9	27.6288659793814
TAGLN2	287	0.394209	0.183541	13	57.7889447236181
STARD5	246	0.00353696	0.00228636	1	11.2676056338028
MDH1	287	1.37533	0.238269	17	46.4071856287425
PRKAR2A	287	0.113044	0.0275084	9	31.9306930693069
RBBP9	282	0.0161855	0.00497067	2	17.2043010752688
RAD23B	287	0.0982234	0.0216554	5	15.8924205378973
APOC3	286	0.143313	0.0781783	3	34.3434343434343
SKP1	287	0.0431141	0.0160418	2	20.2453987730061
PGRMC2	280	0.0321275	0.0133547	2	9.86547085201794
DHRS7	274	0.0228583	0.0133551	3	13.2743362831858
PAFAH1B1	284	0.0492984	0.0165381	3	6.58536585365854
PSMC2	287	0.391003	0.113118	9	28.6374133949192
APEH	287	0.259427	0.0427001	14	31.9672131147541
OSTF1	273	0.0208397	0.00949211	2	9.34579439252336
NPC2	287	0.0773224	0.0348593	4	38.4105960264901
BHMT	287	8.28095	3.03612	27	68.2266009852217
CAPZA2	287	0.0842403	0.0274263	4	17.8321678321678
GSTA2	287	1.23895	0.686303	3	20.2702702702703
SRPRA	238	0.0031441	0.00268041	1	4.38871473354232
LGALS1	287	0.247548	0.165503	4	39.2592592592593
UFM1	287	0.252684	0.230039	4	68.2352941176471
USP14	286	0.0424671	0.0104251	3	7.69230769230769
TPI1	287	4.4476	0.694706	19	68.8811188811189
MAOA	287	0.138067	0.078132	7	19.9240986717268
SLC25A1	281	0.0297337	0.0195181	2	7.71704180064309
APOE	287	0.149052	0.0546577	9	35.6466876971609
PCMT1	287	0.0687301	0.0196733	4	31.2775330396476
DSTN	286	0.148851	0.0451812	7	49.0909090909091
SLC25A5	287	0.0732024	0.0489997	1	4.36241610738255
ALDH2	287	10.9721	2.67698	44	77.7562862669246
WDR1	286	0.334251	0.121126	16	40.4290429042904
YWHAE	287	0.830411	0.180451	14	57.2549019607843
IPO4	248	0.00390342	0.00313127	1	1.01757631822387
C3	287	2.08721	0.984881	77	56.7648827420325
QDPR	287	0.866815	0.161964	16	74.5901639344262
TPM3	287	0.397633	0.15819	10	23.859649122807
ATP5F1D	276	0.0340662	0.0199175	3	13.6904761904762
ORM1	287	0.673927	0.457855	8	32.8358208955224
PON1	284	0.110083	0.0729905	7	21.4084507042254
HSPD1	287	5.39458	1.92421	42	69.8080279232112
EIF1	229	0.00288488	0.00203164	1	15.929203539823
MGST3	199	0.005124	0.00439673	1	8.55263157894737
POLR1E	280	0.0755855	0.0271327	1	2.07900207900208
PRPF19	228	0.00277422	0.00181773	1	3.37301587301587
SOD3	214	0.00646248	0.00683066	1	3.33333333333333
GNPDA1	222	0.00388617	0.00248774	1	5.5363321799308
RPS28	285	0.0796793	0.0463812	3	27.536231884058
MZB1	207	0.00686781	0.00805951	2	11.1111111111111
RPL12	287	0.179361	0.101116	4	33.3333333333333
COQ9	287	0.0289002	0.0120612	2	7.86163522012579
ADH5	287	1.83215	0.411837	20	77.807486631016
RPA2	257	0.0718674	0.112104	2	13.7037037037037
FABP5	284	0.0468004	0.0188408	2	22.2222222222222
DDAH1	287	0.530265	0.153927	9	56.140350877193
FGG	287	0.47341	0.36573	17	45.0331125827815
HYOU1	287	0.202044	0.0908487	15	19.6196196196196
UGT2B10	272	0.0557149	0.0324892	3	6.25
TUBB	287	0.315072	0.170816	7	19.3693693693694
ALDH4A1	287	3.08183	0.987251	25	57.5488454706927
UGT2B15	283	0.345075	0.187974	11	22.4528301886792
SPRYD4	287	0.260373	0.0622835	10	61.8357487922705
PLIN2	161	0.0139195	0.0215743	2	5.720823798627
IGHG2	287	0.805634	0.824788	9	43.558282208589
YWHAQ	287	0.171033	0.053407	10	59.5918367346939
PREP	286	0.0419846	0.0233058	5	9.71830985915493
HSP90AB2P	284	0.143888	0.0521429	1	3.93700787401575
KLHL30	238	0.014227	0.0120679	2	2.7681660899654
COPA	285	0.234559	0.121565	18	19.1993464052288
HNRNPR	287	0.19736	0.0734076	11	16.5876777251185
ENOSF1	282	0.016893	0.00813031	5	16.7042889390519
CKB	273	0.014416	0.0153304	4	13.9107611548556
SERPING1	287	0.108388	0.0522445	8	24
RTN3	287	0.247673	0.200081	2	2.42248062015504
GCLM	262	0.00795161	0.00369517	1	5.10948905109489
RPLP1	287	0.1995	0.106808	4	79.8245614035088
PARVA	283	0.033452	0.0136685	4	13.4408602150538
ADI1	287	0.0382771	0.0125394	3	17.877094972067
PSMB6	287	0.114966	0.0302071	5	33.8912133891213
SCP2	287	0.995352	0.382145	22	54.4789762340037
COPG1	279	0.155842	0.0900984	15	27.0022883295195
PKLR	287	1.5184	0.593921	30	63.9372822299652
GOLPH3	257	0.00370433	0.00308081	2	12.4161073825503
ACOX1	287	0.43166	0.15444	23	51.8181818181818
GMPPA	287	0.0455631	0.0205252	4	12.8571428571429
QPRT	287	0.438539	0.148897	10	51.5151515151515
KIF5B	284	0.0308902	0.0118701	3	5.29595015576324
HAO1	287	1.49851	0.534578	24	75.4054054054054
TWF1	283	0.0483556	0.0256325	4	18
CCT2	287	0.250297	0.0884692	16	39.8130841121495
EMILIN1	102	0.00193863	0.00306253	1	1.27952755905512
NME8	268	0.0224154	0.0371567	1	4.42176870748299
ARF4	271	0.0540083	0.0286104	5	40.5555555555556
PSMD3	284	0.0665867	0.0221775	6	12.9213483146067
COL18A1	272	0.0255311	0.0343815	1	1.76738882554162
MYH9	287	0.205539	0.164361	13	9.74489795918367
LBP	285	0.0241085	0.0166866	4	12.2661122661123
ERLIN2	258	0.00789887	0.00503596	2	12.3893805309735
HSD17B11	281	0.108833	0.0647233	7	31.3333333333333
GPD1	287	1.47853	0.502817	25	82.5214899713467
IDH2	287	4.50635	1.40399	25	69.0265486725664
HSD17B4	287	1.79985	0.720853	39	63.8586956521739
NPM1	287	0.210047	0.0990348	8	30.952380952381
XRCC6	283	0.132483	0.0470031	8	19.376026272578
PCK2	287	4.98742	2.25034	42	58.28125
TF	287	1.7874	1.12014	42	56.7335243553009
PRPS2	287	0.251264	0.0727395	8	33.3333333333333
GPI	287	1.92882	0.573635	23	61.6487455197133
PSMD11	286	0.190102	0.0931048	10	28.9099526066351
ALAD	287	0.821923	0.216776	21	69.0909090909091
ASS1	287	6.17396	2.41052	37	74.5145631067961
GSTM4	182	0.121367	0.23938	2	13.7614678899083
DAO	287	0.0509055	0.0235554	3	12.1037463976945
LARS	268	0.0189273	0.00953268	4	3.40136054421769
COPZ1	272	0.0564295	0.0311048	3	29.3785310734463
UQCRC1	287	0.100319	0.0381643	6	21.4583333333333
SNX6	284	0.0174222	0.00663556	3	11.0837438423645
RAB14	287	0.0321655	0.0113845	4	17.6744186046512
CCT8	287	0.227344	0.0796818	14	34.4890510948905
TFR2	232	0.00267124	0.00236378	1	1.7478152309613
CAMK2D	226	0.00503554	0.00402341	2	8.61723446893788
RPS4X	287	0.317498	0.133408	9	41.06463878327
SPTBN1	287	0.406363	0.176292	38	21.912013536379
NIPSNAP1	287	0.366121	0.151381	9	51.7605633802817
SND1	286	0.351371	0.175972	23	38.6813186813187
EIF3M	282	0.0134408	0.00607784	3	12.2994652406417
SRP72	276	0.0172674	0.0106194	5	10.5812220566319
RNASE2	286	0.0240471	0.0184361	2	10.5590062111801
BCAP31	283	0.018342	0.00952115	2	13.8211382113821
RPS3	287	0.353702	0.166106	11	47.3251028806584
RPS27A	287	1.10867	0.242899	7	43.5897435897436
NUCB1	287	0.0289932	0.0151017	4	14.7505422993492
TUBA3C	285	0.0482382	0.0278817	2	6.22222222222222
PBDC1	273	0.0206505	0.0131466	2	9.87124463519313
LDHB	287	0.174774	0.078544	9	36.2275449101796
PTMS	287	0.183612	0.0688946	1	10.7843137254902
CAPN1	287	0.0906498	0.0227654	11	23.6694677871148
GMFG	276	0.0205018	0.0103037	2	15.4929577464789
BDH2	287	0.166929	0.0412179	6	26.530612244898
MAPRE1	206	0.00326884	0.00264911	1	5.22388059701493
DPYD	287	0.0848738	0.0261455	9	11.3170731707317
APMAP	287	0.213508	0.0927952	9	32.2115384615385
PDXK	273	0.0455236	0.0200383	5	34.2948717948718
LRRK2	286	0.0271822	0.0235398	2	1.06846062524733
PTGES3	284	0.231264	0.106752	5	29.375
APOB	287	0.75348	0.369062	70	22.7481919789612
CFH	287	0.0586647	0.0293939	9	8.2859463850528
BTF3	269	0.00870296	0.00374035	1	9.22330097087379
COX7A2	287	0.0793644	0.0294073	3	37.3493975903614
CS	287	0.233155	0.0876223	10	36.9098712446352
SARS	287	0.321649	0.0811694	14	43.3852140077821
CPSF7	169	0.00261985	0.00628741	2	7.00636942675159
PRDX1	287	6.00895	1.13803	25	85.929648241206
FGB	287	0.736191	0.550842	20	54.989816700611
EZR	287	0.12546	0.0406662	7	18.0887372013652
ACADL	242	0.00860555	0.0062704	2	7.44186046511628
DYNC1H1	286	0.138371	0.0632772	19	6.09126130004305
PRDX4	287	0.30118	0.0909598	8	56.0885608856089
FERMT3	282	0.0197319	0.011032	4	7.49625187406297
AGT	287	0.0481825	0.0372375	4	13.6082474226804
ARF1	287	0.228453	0.0706925	10	62.4309392265193
TMEM33	257	0.00725088	0.00389214	1	4.8582995951417
LSM12	30	0.00020089	0.000775738	1	12.3076923076923
HAL	287	0.17692	0.107969	11	30.7458143074581
ERAP1	281	0.0125938	0.00789246	2	3.40063761955367
SPTAN1	287	0.652253	0.220011	47	26.1731391585761
RPL32	280	0.0348848	0.0172727	2	17.037037037037
CAVIN1	274	0.019373	0.0114128	2	7.43589743589744
ACTR1A	287	0.235917	0.104239	8	26.8617021276596
UFL1	270	0.0371195	0.0187862	7	13.727959697733
ISOC2	287	0.358477	0.10797	11	83.4146341463415
CNN3	285	0.0189227	0.00894003	1	3.34346504559271
HSPA4	286	0.128161	0.0389594	9	13.0952380952381
CIITA	287	0.140049	0.218425	2	1.41592920353982
MMAB	287	0.0748977	0.034197	6	40.4
TECR	268	0.0272796	0.0155987	3	11.3636363636364
CRP	279	0.257388	0.280873	7	33.0357142857143
RHOA	287	0.329297	0.08098	8	40.9326424870466
CBR4	287	0.0415883	0.0123394	2	8.86075949367089
HSPA8	287	2.4681	0.737424	28	53.8699690402477
NQO2	287	0.218124	0.0861707	12	75.7575757575758
PICALM	286	0.0228016	0.0080249	4	12.7300613496933
SERPINA1	287	1.84557	1.3501	22	54.5454545454545
AKR1C2	287	0.712713	0.541068	5	25.6965944272446
UBE2L6	199	0.00156389	0.00129627	1	16.9934640522876
PCCB	287	0.36758	0.162005	17	48.7940630797774
RPS13	286	0.206515	0.0986234	6	31.1258278145695
ARPC3	287	0.133373	0.0452194	6	34.8314606741573
TMED9	281	0.0668826	0.0306448	5	12.7659574468085
MYL6	287	0.081552	0.0449443	5	41.7218543046358
TSN	287	0.0447254	0.00862845	5	42.9824561403509
RPSA	287	0.411889	0.20339	11	53.8983050847458
NAGA	270	0.00111437	0.000840777	1	4.8661800486618
UGT2B4	287	0.25448	0.176824	9	23.1060606060606
GSTP1	287	0.217919	0.110648	8	60.4761904761905
PRKAA1	262	0.0311889	0.01353	3	6.79785330948122
HDHD2	285	0.0216135	0.00736306	2	10.4247104247104
GMFB	285	0.0119335	0.0041112	1	11.2676056338028
SLC9A3R1	287	0.0865041	0.0260119	6	25.4189944134078
CARS	287	0.0251577	0.00828346	3	6.01604278074866
STBD1	283	0.0735559	0.0292768	5	21.7877094972067
HBG2	160	0.00738413	0.0221086	1	8.16326530612245
MGST1	285	0.174765	0.104058	7	57.4193548387097
FXN	283	0.00682059	0.00228791	1	5.71428571428571
AHCY	287	1.01396	0.186053	19	44.212962962963
MTTP	286	1.13029	0.424065	36	47.0917225950783
CROT	271	0.00513185	0.0028374	1	2.77777777777778
ASAH1	287	0.0358106	0.0158216	2	5.82278481012658
FKBP4	285	0.0554997	0.020935	6	18.9542483660131
KHK	287	0.999175	0.338449	18	72.1476510067114
AKR7A3	287	1.47398	0.506356	14	61.3293051359517
FUBP1	282	0.0235923	0.00931336	3	4.81366459627329
PBLD	287	1.4756	0.439947	21	89.5833333333333
AFP	71	0.000172031	0.000432738	1	3.77668308702791
AHNAK	287	0.132623	0.0679724	7	3.71816638370119
RAB21	287	0.0206031	0.0119573	2	9.77777777777778
RPS8	286	0.249483	0.110043	13	52.8846153846154
TUBA1B	287	2.29912	1.13025	20	59.4235033259423
FHL1	285	0.00738555	0.00351371	1	3.71517027863777
PSMC6	282	0.0707574	0.026266	4	13.3676092544987
FN1	278	0.0245991	0.0174155	3	1.63453478625314
PSMD5	286	0.0700094	0.0221766	7	18.6507936507937
HK3	226	0.00399309	0.00319723	2	3.57529794149512
RSU1	287	0.0669503	0.0256493	6	37.5451263537906
LACTB2	287	0.0709018	0.0225863	7	31.25
RPL4	286	0.275202	0.147712	10	29.5081967213115
MPC1	262	0.00940814	0.00611156	1	19.2660550458716
ACO2	287	0.773531	0.288773	30	48.0769230769231
RPS21	276	0.0203083	0.00815286	1	21.6867469879518
RTCB	281	0.0423185	0.0366173	4	9.30693069306931
TPMT	287	0.102346	0.030869	4	15.1020408163265
ALYREF	277	0.0158599	0.00605993	1	4.28015564202335
PSMF1	287	0.0321526	0.0111837	2	11.8081180811808
UBE2N	287	0.131211	0.0263425	5	25
VAPA	287	0.0672367	0.0246203	2	11.2449799196787
FTL	287	0.770478	0.69812	9	40.5714285714286
ARIH2	253	0.00319167	0.00189765	1	3.24543610547667
YWHAZ	287	0.609916	0.169265	15	56.734693877551
ACAD11	285	0.0971639	0.0366739	9	18.974358974359
CORO1B	287	0.202817	0.12502	6	15.1329243353783
GAA	287	0.407117	0.165529	9	17.3319327731092
ACSF2	259	0.0303491	0.0148558	4	12.8455284552846
HP	287	3.73369	2.31909	23	62.807881773399
RPL10	287	0.0912879	0.0457538	4	30.3738317757009
MT1G	242	0.0132722	0.0196033	1	33.8709677419355
PFKL	283	0.234189	0.0900452	17	35.5128205128205
TMPO	277	0.0119037	0.00514082	2	3.7463976945245
TARS	287	0.16768	0.0552394	11	23.789764868603
IFI16	104	0.000946655	0.00158322	1	2.1656050955414
GOT2	287	3.12788	0.939121	25	67.9069767441861
CSTA	287	0.0305656	0.0138006	2	26.530612244898
SH3BGRL	287	0.0217828	0.00985719	2	27.1929824561403
SRP68	181	0.00224519	0.00238801	1	3.18979266347687
ARPC5	287	0.0448099	0.0134284	2	16.5562913907285
CLTCL1	286	0.203828	0.101676	13	8.78048780487805
CYP2A6	284	0.412937	0.370652	27	61.9433198380567
ACOT2	285	0.0413993	0.0196803	2	10.1449275362319
RPS2	287	0.260888	0.116223	9	34.8122866894198
CCT4	287	0.159223	0.0585929	12	28.7569573283859
ETFA	287	1.63268	0.548205	19	66.0660660660661
ILK	274	0.13174	0.0607909	6	15.2654867256637
MANF	287	0.0509153	0.0183827	2	14.8351648351648
MTHFD1	287	3.3632	1.19859	50	67.5935828877005
TXNRD2	287	0.134468	0.0439226	10	34.1603053435115
AOC3	286	0.0144655	0.0100897	2	2.35910878112713
FABP3	287	0.043284	0.0167034	3	27.8195488721805
CYP3A5	277	0.0599134	0.0923856	4	7.76892430278884
TPT1	286	0.29947	0.0820789	5	28.4883720930233
FTH1	286	0.117485	0.0801858	7	42.0765027322404
GC	287	0.229694	0.110033	11	31.4345991561181
ANXA6	287	0.714956	0.269502	24	39.3759286775632
YWHAH	286	0.0657859	0.0281571	6	35.3658536585366
LIMA1	92	0.00131773	0.00209119	1	1.84453227931489
VAPB	286	0.068898	0.0299426	3	12.3456790123457
EIF2S3	287	0.0713505	0.0254152	7	21.8220338983051
ALDH6A1	287	3.3436	1.13746	32	57.0093457943925
RDX	287	1.16271	0.345598	19	39.1080617495712
IGHM	286	0.115251	0.140218	7	22.2958057395143
CTSS	286	0.0129558	0.00612055	2	8.76132930513595
CTSB	287	0.743474	0.267841	10	36.8731563421829
CSRP1	287	0.0375802	0.0148757	4	31.6062176165803
SLC25A13	287	0.327943	0.170785	17	32.8888888888889
BHMT2	287	0.596462	0.195721	12	49.3112947658402
PHB2	287	0.187526	0.101892	9	36.4548494983278
RPL7	287	0.295303	0.144839	11	41.9354838709677
NDRG2	287	0.148018	0.0455988	9	47.7088948787062
FBLN1	278	0.0153109	0.00852737	1	1.70697012802276
UMPS	269	0.00737562	0.0029847	2	11.4583333333333
C1QBP	287	0.0374397	0.0146078	2	4.9645390070922
PHYKPL	286	0.0256634	0.0083206	2	9.11111111111111
INF2	205	0.0032552	0.00259961	1	0.960768614891914
GANAB	287	0.850045	0.288624	29	47.3516949152542
SUB1	285	0.0428385	0.0175238	2	18.8976377952756
HNRNPA0	174	0.00239137	0.0023601	1	5.24590163934426
STOM	287	0.0531237	0.0284945	4	14.9305555555556
PGAM1	287	1.06435	0.233768	14	67.7165354330709
PCBP1	287	0.281771	0.115566	7	28.3707865168539
GSN	287	0.0398706	0.025507	7	13.2992327365729
ADH7	287	0.240885	0.14325	1	2.59067357512953
DLST	287	0.328043	0.104436	9	22.2958057395143
C5	272	0.0211944	0.0220075	4	3.99761336515513
HAGH	287	0.340676	0.0647432	7	31.1688311688312
PLS1	224	0.00256436	0.00192615	1	3.33863275039746
TCP1	287	0.0907832	0.0313435	8	17.6258992805755
CPVL	266	0.0238677	0.0145301	3	6.9327731092437
CNDP2	287	2.01662	0.44211	34	82.5263157894737
SULT1A1	287	1.69445	0.900894	17	72.2033898305085
HOGA1	287	0.160243	0.0709664	3	5.5045871559633
AKR7A2	287	0.218808	0.0351506	9	39.2757660167131
ITGB1	287	0.028646	0.0119522	4	9.14786967418546
AKR1C4	287	1.27075	0.512322	15	55.7275541795666
PARK7	287	0.92792	0.147399	12	68.2539682539683
LARP1	180	0.000407419	0.000466335	1	1.45985401459854
DBT	283	0.114224	0.0385424	7	21.3692946058091
RPN1	287	0.201257	0.109947	13	28.830313014827
PSMC4	274	0.0505584	0.0208541	6	21.5311004784689
EIF3D	257	0.0109361	0.00629856	2	3.83211678832117
MPO	286	0.0753576	0.0595789	7	11.006711409396
MPC2	286	0.035892	0.021673	3	26.7716535433071
PSMB2	287	0.369045	0.0865935	9	55.7213930348259
METTL7B	268	0.0370512	0.0222774	3	19.2622950819672
CALR	287	1.11507	0.481407	15	53.2374100719424
PGM1	287	4.36331	1.03713	42	77.5800711743772
VIM	287	0.590468	0.671814	31	57.0815450643777
MPI	286	0.0198402	0.00520696	3	11.5839243498818
WARS	287	0.0619779	0.0312605	6	20.8067940552017
SNRPD1	286	0.0350556	0.0176907	3	36.9747899159664
PSMD8	273	0.061144	0.0287647	5	17.4285714285714
LGALS3BP	285	0.0310069	0.0146008	2	5.12820512820513
BZW1	269	0.0251569	0.0133435	3	13.6038186157518
SPR	287	0.401385	0.0671335	13	59.3869731800766
CARS2	229	0.00154082	0.00147165	1	3.19148936170213
TWF2	284	0.093964	0.0576957	3	16.0458452722063
PRKAR1A	279	0.0706356	0.0277862	5	21.259842519685
PECR	286	0.0879486	0.0329387	6	38.2838283828383
KRT8	287	1.91966	2.31844	36	57.1428571428571
ATP5H	287	0.178428	0.0819881	6	50.9316770186335
RPL22	287	0.103013	0.0538377	3	39.0625
CYC1	284	0.0377138	0.0224568	3	14.4615384615385
LDHA	287	5.5982	1.77681	28	78.0120481927711
DPP7	285	0.0572064	0.0728005	4	10.5691056910569
EPRS	287	0.283034	0.0761376	19	16.9312169312169
HSPA6	287	0.0241977	0.0144082	1	1.71073094867807
KYNU	287	0.0833773	0.0546544	9	37.4193548387097
CORO1C	287	0.0343457	0.0161011	3	7.80590717299578
STAT3	276	0.0736053	0.0434061	7	14.1558441558442
PLIN3	283	0.113973	0.0803574	3	13.8248847926267
ACADVL	287	1.0282	0.383545	28	55.2671755725191
CAPG	242	0.00979654	0.00808581	2	4.31034482758621
RPS26	284	0.122238	0.0660466	2	20.8695652173913
PHGDH	287	1.1039	0.425842	20	58.3489681050657
FDX1	273	0.0202963	0.00794976	1	4.89130434782609
F2	281	0.0252196	0.01773	3	6.10932475884244
FUOM	287	0.0646244	0.0244517	6	57.7922077922078
DNAJA1	287	0.36639	0.13839	3	11.5869017632242
GPS1	208	0.00188363	0.0013595	1	3.46232179226069
APOA2	286	0.0549256	0.0475359	5	41
SH3BGRL2	287	0.0144281	0.00385496	1	13.0841121495327
ALDH1B1	287	1.29786	0.561571	19	50.8704061895551
RANBP1	280	0.0145637	0.0058957	2	16.9154228855721
NDUFA4	280	0.0424505	0.0233058	3	37.037037037037
LGALS4	283	0.328477	0.268232	10	35.9133126934985
TALDO1	287	1.00095	0.181667	14	51.3353115727003
SDHD	284	0.0452371	0.0216023	3	28.3018867924528
PCYOX1	284	0.113935	0.0653807	6	13.6633663366337
B2M	278	0.018162	0.007576	1	18.4873949579832
ARG1	287	6.93807	1.7223	27	82.2981366459627
CAP1	287	0.651061	0.177772	21	60.8421052631579
SEPT9	286	0.0622797	0.0162597	4	6.8259385665529
DDAH2	287	0.0938643	0.0346278	5	16.4912280701754
EIF5A	287	0.508005	0.197036	7	63.6363636363636
EHD2	262	0.0164712	0.0099825	2	4.23572744014733
PCK1	285	0.157767	0.0943954	13	36.6559485530547
HBD	287	2.10797	2.22674	9	53.0612244897959
SAT2	287	0.0929939	0.0278298	6	62.3529411764706
SULT2A1	287	3.30198	1.52583	18	62.4561403508772
CTNNB1	259	0.00723484	0.00616978	3	6.27400768245839
PRPS1	287	0.0632529	0.0186327	4	16.9811320754717
RMDN3	281	0.0173105	0.00847728	4	9.36170212765957
LIPA	286	0.0275507	0.0148577	3	9.27318295739348
NAP1L4	282	0.0156618	0.00629783	2	5.86666666666667
ATP6V1A	287	0.0330451	0.0087983	4	10.2106969205835
ADH1C	287	29.5351	6.72048	35	77.8666666666667
GAMT	287	0.260991	0.0867328	10	71.1864406779661
FIS1	287	0.0489877	0.014885	4	33.5526315789474
HNRNPK	287	0.530594	0.1917	12	31.1015118790497
DPYS	287	1.55078	0.427071	29	68.2080924855491
IGLL5	270	0.0690753	0.0647681	3	25.2336448598131
CYP2C9	287	0.796567	0.447511	17	54.4897959183673
SLIRP	276	0.0250446	0.0097087	3	36.697247706422
HK1	284	0.016958	0.00992688	3	4.14394765539804
CDC42	287	0.119018	0.0339841	4	25.6544502617801
VWF	120	0.00148787	0.00286969	2	1.10202630643441
VTN	287	0.0975638	0.0424541	7	19.6652719665272
HEXB	287	0.12523	0.0499789	9	27.8776978417266
FAM129B	253	0.00325824	0.00210719	1	2.94906166219839
LRPPRC	287	0.149535	0.0557902	14	15.2080344332855
DHTKD1	286	0.0865867	0.0335382	7	11.0990206746464
PTER	274	0.00758675	0.0029939	2	10.6017191977077
CYP2E1	286	0.367677	0.225828	18	46.2474645030426
GALM	286	0.285357	0.0810605	10	46.4912280701754
ACO1	287	2.15095	0.427102	38	56.4679415073116
FLNB	287	1.6122	0.418435	75	41.9292851652575
IMPA2	114	0.000159859	0.000308642	1	7.98611111111111
PRKDC	268	0.00769187	0.00574988	4	1.50193798449612
IGHA2	287	0.441643	0.413165	6	21.4705882352941
CTH	287	1.10549	0.461386	20	78.7654320987654
ADD1	232	0.00257347	0.00175877	1	2.44233378561737
PDCD6IP	287	0.147044	0.0383684	10	15.3225806451613
PSMD2	285	0.097735	0.034786	8	13.7665198237885
GRHPR	287	1.97365	0.393945	22	65.2439024390244
AP2B1	287	0.171712	0.0474632	15	17.7161152614728
PSMD12	282	0.0382703	0.0139178	4	9.64912280701754
IPO5	287	0.0818104	0.0248004	11	15.587967183227
ANP32A	287	0.205669	0.0462955	7	38.5542168674699
MVD	286	0.079461	0.0368545	5	18
EDF1	287	0.0105058	0.00287778	1	10.1351351351351
ACLY	287	0.283073	0.133122	18	22.0708446866485
ATP5F1A	287	1.80545	0.800011	26	53.5262206148282
SURF4	276	0.0114394	0.00582751	1	4.83271375464684
NACA	287	0.0489078	0.0181605	4	2.02117420596728
FKBP5	258	0.00984157	0.0135446	2	7.4398249452954
GLOD4	287	0.265562	0.0473229	11	45.6869009584665
SCCPDH	287	0.150801	0.0639458	11	39.8601398601399
GPX4	278	0.0215279	0.00695645	2	17.7664974619289
SUMF2	283	0.0214998	0.00828497	2	7.64119601328904
CCAR2	273	0.00880177	0.00378806	1	1.51679306608884
TXNL1	287	0.0718817	0.0250255	4	23.5294117647059
ECHDC3	287	0.358783	0.129126	9	48.8448844884488
PPIB	287	0.94016	0.350291	10	46.2962962962963
STRAP	279	0.0204137	0.0111751	3	11.4285714285714
RBM3	116	0.000881596	0.00134663	1	20.3821656050955
ESD	287	0.837678	0.147438	19	90.0709219858156
UGT1A4	282	0.145443	0.119388	8	18.9138576779026
SCFD1	275	0.0170767	0.00786303	3	9.03426791277259
RRBP1	287	1.22665	0.322422	35	29.5744680851064
GPX2	284	0.114129	0.0751215	11	71.0526315789474
MAT2B	287	0.102573	0.0360526	8	29.3413173652695
ALDH7A1	287	1.61524	0.367712	25	64.5640074211503
PRDX5	287	1.08404	0.236047	14	66.3551401869159
PPIA	287	2.9988	0.678226	13	69.6969696969697
VDAC1	286	0.224912	0.142542	10	49.469964664311
EIF3F	285	0.0210769	0.0106881	3	11.7647058823529
CSE1L	287	0.154598	0.327438	3	5.56127703398558
RDH16	287	0.774582	0.379114	16	53.3123028391167
TOM1	276	0.00870529	0.00433621	1	2.64227642276423
TXNDC5	287	0.392025	0.176552	11	30.0925925925926
ACSL5	280	0.198368	0.0945118	13	26.9399707174231
DMGDH	287	0.922892	0.297474	37	60.6235565819861
UBE2K	287	0.0582759	0.0143482	5	34
RCN1	273	0.0278766	0.0118421	2	9.06344410876133
PHPT1	284	0.0384539	0.017501	1	16
MDH2	287	3.71945	1.31128	18	56.2130177514793
ERH	286	0.0294084	0.0151922	2	10.5769230769231
DHCR7	243	0.0199492	0.0166626	2	4
CRAT	287	0.254166	0.065596	13	25.2396166134185
PSMB8	287	0.0998826	0.0262407	5	27.1739130434783
POR	287	0.68007	0.324535	30	58.9364844903988
HPGD	284	0.181299	0.111099	9	52.2556390977444
CTSD	287	2.7482	1.19318	20	47.8155339805825
EEF1B2	287	0.384201	0.13157	5	41.3333333333333
LIMS1	254	0.00680118	0.0045728	2	8.30769230769231
ABRACL	287	0.0363845	0.0197506	3	65.4320987654321
GART	282	0.11674	0.0624701	8	12.8712871287129
PRPSAP1	287	0.104216	0.0345931	7	28.0898876404494
SEC22B	274	0.0530195	0.0238176	3	19.5348837209302
ADSSL1	287	0.26127	0.102196	5	18.3807439824945
GCHFR	287	0.147351	0.037904	4	52.3809523809524
S100A6	287	0.0779621	0.0574843	2	27.7777777777778
VAT1	287	0.049249	0.0195242	2	7.12468193384224
APEX1	287	0.0957417	0.0223359	5	28.6163522012579
AMACR	286	0.0516144	0.0279215	5	21.4659685863874
FAM213A	283	0.0437257	0.0244473	3	10.0436681222707
ENOPH1	286	0.0248509	0.00630183	3	23.3716475095785
RPL6	287	0.309288	0.144309	7	22.5694444444444
TUFM	285	0.183463	0.103343	12	38.716814159292
PTPA	287	0.0540225	0.0170615	7	27.0949720670391
AK2	287	0.858743	0.245778	20	79.0794979079498
CYP4A11	282	0.230495	0.156823	10	25.626204238921
LHPP	287	0.194353	0.042596	7	44.0740740740741
UBE2L3	287	0.0569386	0.0121213	4	57.7922077922078
AGXT2	287	0.153939	0.0736303	8	20.8171206225681
ATP6V1E1	286	0.016926	0.00579974	2	15.0442477876106
SAR1A	282	0.0652454	0.0232185	4	42.4242424242424
PFDN5	252	0.00571975	0.00288516	1	11.6883116883117
DECR2	287	0.0914165	0.0404268	6	31.8493150684932
ARSA	264	0.00389776	0.00305651	1	3.35305719921105
ILF3	287	0.0401112	0.018168	5	8.05369127516779
PHYH	287	0.0417252	0.0168567	3	13.3136094674556
ACAA2	287	5.10149	2.06078	29	85.6423173803527
BCL2L13	282	0.0244616	0.00997111	1	1.85567010309278
PLS3	287	0.447256	0.137837	21	41.9047619047619
FBN1	227	0.0137025	0.019557	5	1.70672239637757
GNB2	284	0.0520099	0.0190755	4	13.8235294117647
RPL30	287	0.134665	0.0662801	3	31.304347826087
SLC9A3R2	282	0.00784884	0.00241747	1	3.85756676557863
S100A8	287	0.154233	0.113296	5	31.1827956989247
RPLP2	287	0.249153	0.118015	5	70.4347826086957
RPS24	286	0.0892756	0.0452938	3	28.5714285714286
ADRM1	281	0.0208799	0.00866191	2	8.10810810810811
RPL27	285	0.117697	0.0633975	2	12.5
MGMT	260	0.0064848	0.00366699	1	8.69565217391304
CPQ	287	0.0322538	0.0114188	3	6.35593220338983
RPL24	283	0.0710658	0.0407826	3	19.1082802547771
MCEE	264	0.0508672	0.0282152	2	23.8636363636364
MAVS	263	0.0111135	0.00851812	3	10.3703703703704
VCP	287	1.09013	0.260387	23	38.5856079404466
BGN	281	0.106734	0.0960906	2	5.70652173913043
CPPED1	287	0.101042	0.0239279	7	26.1146496815287
ALDOA	287	0.484328	0.178827	14	47.032967032967
PRRC1	283	0.0175833	0.00857983	3	13.4831460674157
AIMP2	280	0.025961	0.0103504	2	9.375
SRSF3	285	0.0300357	0.0173748	2	18.2926829268293
ATL3	263	0.0120146	0.00729666	2	5.36044362292052
GYG2	265	0.00894778	0.00553083	2	7.38522954091816
BROX	210	0.00265	0.00183548	1	4.62287104622871
LASP1	287	0.0668028	0.0215459	3	13.4099616858238
HNRNPH3	283	0.031108	0.0411205	3	13.0057803468208
EIF3H	261	0.00908646	0.00533259	2	10.2272727272727
ABHD14B	287	0.729979	0.20651	8	56.6666666666667
ATG3	258	0.00526448	0.00252666	1	4.14012738853503
GPT	287	0.886241	0.287695	21	59.6774193548387
NDUFV2	276	0.013397	0.00617181	2	9.63855421686747
AADAT	287	0.101667	0.0350884	6	22.8235294117647
CLIC1	287	0.218275	0.086025	11	71.3692946058091
PSMA5	287	0.423304	0.172781	8	54.7717842323651
NNMT	287	2.0101	1.362	21	76.1363636363636
PSMC1	276	0.0248301	0.0122126	3	12.0454545454545
TMEM205	271	0.0152256	0.00792832	2	15.8730158730159
RFXANK	133	0.0014454	0.00200865	1	5.38461538461539
SHMT1	287	2.83918	1.02174	27	71.4285714285714
COASY	271	0.0369909	0.0168288	5	15.2482269503546
S100A11	287	0.37517	0.222867	6	73.3333333333333
STAT1	273	0.0648835	0.046687	9	16.2666666666667
CLTC	287	0.746357	0.296063	41	29.6119402985075
SRP9	287	0.0164376	0.00631587	3	34.8837209302326
GCLC	287	0.185907	0.0480036	11	23.2339089481947
HEBP2	287	0.107447	0.0684308	4	25.8536585365854
ALDH5A1	287	0.516062	0.149728	18	46.9158878504673
ASGR1	278	0.0386916	0.0179014	4	15.807560137457
ACADS	287	1.24618	0.420796	22	66.2621359223301
TFG	275	0.032438	0.0223515	2	7
ECI2	287	6.82855	3.608	15	49.238578680203
EPHX2	287	1.36952	0.386046	31	76.9369369369369
ANXA5	287	0.896922	0.518182	19	71.25
PTBP1	287	0.186214	0.0779287	9	25.9887005649718
BLVRB	287	0.919994	0.190475	14	78.1553398058252
KARS	283	0.227548	0.149672	6	14.070351758794
RAN	287	0.317556	0.07825	8	35.1851851851852
MCCC2	287	0.178292	0.0552521	9	23.6234458259325
CPT2	286	0.279972	0.116261	17	35.4103343465046
SEC31A	281	0.143903	0.0683875	9	8.9344262295082
IVD	287	0.498641	0.139319	16	54.1371158392435
PSME1	287	1.46432	0.316424	19	64.2570281124498
NSDHL	265	0.0145788	0.00972268	3	10.9919571045576
ATP2A3	268	0.0177693	0.00904719	2	2.68456375838926
PSMD14	286	0.113283	0.0384726	3	10.9677419354839
LSS	284	0.154774	0.0775863	12	17.4863387978142
GCDH	287	0.230081	0.0810687	10	35.6164383561644
MVP	287	0.069628	0.0302072	6	10.0783874580067
EIF4G1	284	0.0749879	0.0370086	8	6.6916823014384
BANF1	249	0.00572618	0.00379075	1	13.4831460674157
HNRNPC	285	0.239358	0.113804	8	23.5294117647059
SLC25A15	242	0.00920878	0.00803791	1	9.30232558139535
IDH3A	260	0.0119812	0.00751877	3	9.56284153005464
HSP90AA1	287	2.23721	0.735471	25	34.1530054644809
RAB11B	287	0.215796	0.0494088	9	46.7889908256881
FN3K	287	0.0322056	0.00864137	2	10.0323624595469
EFEMP1	145	0.00150033	0.00233025	1	4.66531440162272
TIMM8A	287	0.0335512	0.00835936	3	46.3917525773196
BIN1	225	0.00320741	0.00216798	1	3.37268128161889
SCLY	287	0.086145	0.0263634	4	14.6067415730337
PPP1CA	287	0.140635	0.0429807	8	32.7272727272727
PABPN1	282	0.0233144	0.011842	4	20.2614379084967
NAP1L1	277	0.0141884	0.00731275	2	5.62659846547315
HSD17B13	286	0.716322	0.446251	20	73.6666666666667
YWHAB	287	0.814248	0.231632	12	54.4715447154472
ENTPD5	287	0.0878061	0.0364179	7	26.6355140186916
ACSM5	274	0.0633483	0.0335003	7	19.6891191709845
ACSS2	283	0.17143	0.0762285	12	22.5392296718973
PARP1	283	0.0162856	0.0079433	2	2.56410256410256
SEPT7	287	0.0949658	0.0327869	4	13.9588100686499
DHX9	276	0.0363416	0.0284815	11	14.0157480314961
SUCLG1	287	0.281758	0.105748	7	22.8323699421965
CCT7	287	0.134718	0.0423456	10	25.0460405156538
EEF1A2	25	0.000488196	0.0031559	1	5.18358531317495
KRT2	287	0.296242	0.165714	16	32.7073552425665
RPS15	204	0.00328658	0.00292355	1	18.6206896551724
CD14	213	0.00308847	0.00307412	2	9.06666666666667
RBKS	286	0.0696549	0.0194712	3	10.2484472049689
ARHGDIB	287	0.0958699	0.0368966	6	46.7661691542289
FERMT2	287	0.12353	0.03943	9	19.4117647058824
SEC23A	274	0.190685	0.0906386	12	23.921568627451
UCHL3	280	0.0225148	0.00717106	3	19.5652173913043
PSMA2	287	0.339458	0.0659263	6	41.4529914529915
ANXA2	287	0.278172	0.160476	18	68.7315634218289
YBX1	287	0.0237452	0.0096063	2	11.1111111111111
VPS29	278	0.0233974	0.00925129	2	19.7802197802198
AK1	287	0.18933	0.040074	7	44.8453608247423
PSMA4	287	0.357356	0.070786	10	63.9846743295019
ACSS3	287	0.273772	0.100801	15	36.5889212827988
PGM2	287	0.216552	0.0772259	16	40.0326797385621
FH	287	0.972197	0.210814	16	57.0588235294118
CARHSP1	286	0.0444534	0.0161639	2	35.3741496598639
TBC1D24	254	0.00530947	0.0027746	2	6.08228980322004
GLYATL1	287	0.0520928	0.0165856	2	9.27152317880795
ARMT1	279	0.0056522	0.002039	2	10.2040816326531
ABCD3	274	0.034681	0.0271787	3	5.15933232169954
TAGLN	287	0.19036	0.196943	10	52.7363184079602
C4B	287	0.600592	0.266339	47	39.506880733945
SDS	262	0.0376951	0.0416742	6	38.4146341463415
GSR	287	0.170555	0.0366133	8	25.4789272030651
ARPC2	287	0.238652	0.0564914	11	49
PRKCSH	287	0.170957	0.0537908	4	10.2272727272727
RTN4	284	0.0852385	0.0303089	3	3.69127516778523
ATP6V1F	193	0.000772758	0.000716862	1	20.1680672268908
PTMA	287	0.0640665	0.0310291	1	12.6126126126126
COPB2	283	0.14467	0.067231	13	22.8476821192053
NAPA	272	0.0166573	0.00709519	3	16.9491525423729
C9orf64	282	0.0090331	0.00265235	2	9.67741935483871
GGH	287	0.0897719	0.0440471	7	24.5283018867925
ASGR2	234	0.0087069	0.00642434	3	20.5787781350482
MCCC1	285	0.0539899	0.0263489	5	10.0689655172414
VPS35	285	0.129676	0.0441527	12	17.964824120603
CD163	205	0.0132083	0.0148726	1	2.50865051903114
CNN2	278	0.012777	0.00861353	2	9.06148867313916
EIF2AK2	245	0.00359431	0.00238189	1	2.17785843920145
ALDH1L1	287	7.59128	3.09662	68	81.4855875831486
HNRNPH1	279	0.0667483	0.0331269	4	14.4766146993318
NUTF2	287	0.0645091	0.0131225	3	29.9212598425197
OPLAH	273	0.0318841	0.0124548	4	3.95962732919255
GLUD1	287	8.6828	3.08703	41	70.4301075268817
HEBP1	287	0.0589126	0.0345251	3	33.3333333333333
LUM	287	0.201807	0.125875	8	29.8816568047337
BPGM	250	0.0177732	0.0166063	3	16.2162162162162
C1S	271	0.0182527	0.00780947	2	3.63372093023256
TUBA4A	281	0.0624077	0.0330509	4	12.0535714285714
GFPT1	278	0.176147	0.0957324	15	30.6151645207439
HMOX1	287	0.0245206	0.0142748	4	23.9583333333333
HPD	287	3.38464	1.05774	30	81.6793893129771
KPNA4	273	0.0106299	0.00660429	2	6.14203454894434
GGACT	286	0.024413	0.0161878	2	23.5294117647059
EEF2	287	2.49412	1.05818	42	57.2261072261072
H3F3A	278	0.0963777	0.286008	5	43.3823529411765
GLO1	287	0.524068	0.117152	8	46.195652173913
WDR61	260	0.00263568	0.00160318	1	6.55737704918033
PRDX3	287	1.06571	0.748917	10	58.984375
LMAN2	286	0.0532117	0.0232496	3	10.6741573033708
KRT9	287	0.180194	0.380418	12	26.0032102728732
MFAP4	230	0.00799814	0.0140904	3	20
NIPSNAP3A	266	0.00897255	0.00431666	1	5.66801619433198
PPIL3	189	0.00354173	0.00285965	1	11.8012422360248
NUCKS1	257	0.0143562	0.00881498	1	3.7037037037037
BDH1	287	0.479633	0.262831	13	41.6909620991254
RPLP0	287	0.304342	0.136911	10	41.9558359621451
HNRNPD	287	0.203303	0.0580825	8	22.2535211267606
EIF4E	287	0.0476359	0.013648	6	21.1981566820277
COTL1	287	0.141591	0.0517956	5	38.7323943661972
U2AF2	284	0.0295409	0.0146294	4	12
TNC	287	0.0355062	0.0304163	15	10.2680599727397
CCS	287	0.102732	0.0158489	5	15.6934306569343
YWHAG	287	0.139631	0.047847	7	35.2226720647773
UROD	287	0.0203295	0.00600877	4	23.7057220708447
DPP3	287	0.114715	0.0466038	8	13.8398914518318
EIF5B	266	0.00180687	0.00120233	1	1.31147540983607
COMMD4	238	0.00237861	0.00145909	1	7.53768844221106
TUBB2A	281	0.0380748	0.0208878	2	5.39325842696629
SERPINH1	261	0.0117492	0.0125149	3	11.9617224880383
RACK1	287	0.48874	0.219685	16	53.6277602523659
BPNT1	287	0.0800646	0.0197276	6	29.8701298701299
F13A1	257	0.0169215	0.0258829	6	13.2513661202186
ASL	287	1.86388	0.407552	29	49.5689655172414
MGLL	279	0.0219418	0.0107673	4	23.1023102310231
SRP14	282	0.0276859	0.0103537	1	10.2941176470588
ACADM	287	1.89593	0.663479	22	54.6318289786223
OCIAD2	264	0.0096515	0.00734042	1	8.44155844155844
ATP6V1B2	286	0.0222213	0.00634666	3	8.6105675146771
GIPC2	236	0.00300278	0.00170739	1	5.3968253968254
NSF	268	0.0624913	0.0425963	4	7.39247311827957
CAPZA1	287	0.0854693	0.0253078	4	22.3776223776224
ERP29	287	0.311225	0.0922825	10	39.0804597701149
GLRX3	254	0.00781384	0.00556545	1	7.76119402985075
DUSP3	284	0.0968486	0.0255181	6	42.7027027027027
TTR	266	0.0308618	0.0206392	4	59.8639455782313
PGRMC1	287	0.358335	0.160741	8	70.2564102564103
MAOB	287	0.267783	0.132614	10	26.9230769230769
SRSF7	252	0.00635296	0.00530878	1	7.14285714285714
PSAP	287	0.245797	0.110126	8	21.7557251908397
ACOT13	287	0.361007	0.0966643	5	43.5714285714286
NAMPT	287	1.04115	0.783912	22	60.081466395112
UGT1A9	287	0.284372	0.203889	11	30.188679245283
ATP5L	285	0.0961764	0.0545254	4	43.6893203883495
SDSL	270	0.0360919	0.020279	4	20.6686930091185
CYP1A2	283	0.363238	0.289997	14	40.9708737864078
COPS5	285	0.0102186	0.00401862	2	5.08982035928144
HACL1	283	0.0107297	0.00480035	2	7.78546712802768
TPM4	287	0.0945379	0.0657039	5	21.7741935483871
EXD1	287	0.0277359	0.0108197	1	4.66926070038911
UROC1	287	0.380073	0.130144	20	41.1242603550296
ACADSB	287	1.58129	0.59554	19	61.8055555555556
ACY1	287	2.24153	0.574173	27	84.0686274509804
RPS6	287	0.158094	0.0776917	5	27.3092369477912
CTNNA1	266	0.0101324	0.00594851	3	7.28476821192053
SFXN1	282	0.0561776	0.0341335	5	28.5714285714286
GMPPB	287	0.147842	0.0417127	7	27.2222222222222
HGD	287	1.69516	0.537344	17	58.4269662921348
RBP4	287	0.138793	0.0654674	5	46.7661691542289
ATP5O	287	0.186545	0.114487	7	38.0281690140845
NME2	287	0.988983	0.252287	9	71.7105263157895
CPSF1	286	0.0171493	0.00758129	1	0.831600831600832
GSTM1	286	2.308	2.51765	17	69.2660550458716
UGDH	287	1.89756	0.722775	32	69.2307692307692
COX6B1	286	0.0315341	0.02108	2	26.7441860465116
S100A4	287	0.0928787	0.0464022	2	18.8118811881188
AGRN	263	0.00984961	0.0104456	4	2.08030962747944
CEP290	287	0.238967	0.109843	5	1.93626462283179
TTC36	287	0.105346	0.0397892	5	32.8042328042328
LGMN	277	0.00548614	0.00286602	1	5.54272517321016
RPS20	286	0.105294	0.0492203	3	29.4117647058824
MAPK1	285	0.0229133	0.00804788	4	19.7222222222222
PDLIM1	287	0.0967674	0.0281488	6	20.3647416413374
PYGL	287	3.35587	0.992721	56	58.2054309327037
NPEPPS	287	0.0734924	0.0203234	9	9.24918389553863
HNRNPA2B1	287	0.34301	0.119036	12	29.4617563739377
NUCB2	274	0.00926062	0.0071822	2	7.14285714285714
PYGB	287	0.105228	0.0360215	11	15.1838671411625
DDRGK1	263	0.0181415	0.0110179	3	16.2420382165605
RPS10	286	0.161623	0.0970358	4	33.3333333333333
RPL21	278	0.0678767	0.0326019	2	16.25
CLIC4	278	0.041763	0.0154986	3	15.0197628458498
HACD3	115	0.00128059	0.00181892	1	5.80110497237569
PSMB7	287	0.0838413	0.0205691	5	28.8808664259928
XPNPEP1	287	0.0155662	0.00555854	3	6.26003210272873
STARD10	286	0.13207	0.0328842	6	27.1477663230241
LRP1	228	0.00547779	0.00487428	2	0.814260563380282
AASS	286	0.246412	0.113874	16	28.1857451403888
CFI	257	0.00609237	0.00302543	2	4.97427101200686
ADHFE1	287	0.0472487	0.0184654	5	21.4132762312634
SAMHD1	275	0.0222153	0.0144873	4	7.50798722044728
HIBCH	287	0.714062	0.238164	17	51.2953367875648
NAGLU	228	0.00180219	0.00143221	1	2.96096904441454
EIF5	281	0.0574389	0.0241823	6	14.6171693735499
KRT4	287	0.441972	0.145672	2	5.2434456928839
FABP1	287	12.7691	2.69357	10	80.3149606299213
IGKC	287	1.41754	1.4073	9	80.3738317757009
GYS2	276	0.056738	0.0290239	3	5.68990042674253
FMO3	287	1.01739	0.525526	23	45.6766917293233
HDHD3	287	0.117052	0.0270857	6	33.0677290836653
AK4	281	0.341475	0.160973	11	71.7488789237668
CAPNS1	287	0.043361	0.0133343	5	27.2388059701493
NLN	269	0.00836871	0.00342583	1	1.5625
COPE	275	0.0243336	0.0130794	2	15.2597402597403
EIF3A	287	0.118233	0.0496105	9	8.75542691751085
ETFDH	287	0.194433	0.104666	12	28.2009724473258
PEA15	260	0.00480126	0.00400222	2	28.4615384615385
TPP1	287	0.315986	0.101208	6	17.2291296625222
HNRNPF	281	0.029844	0.0148102	4	24.0963855421687
TBCA	287	0.196236	0.0479051	4	27.7777777777778
TAT	284	0.0468282	0.0410982	6	18.2819383259912
SLC25A4	278	0.0267705	0.0116643	2	7.38255033557047
MB	61	0.00139702	0.00945589	1	10.3896103896104
NQO1	67	0.00179141	0.00422432	1	6.56934306569343
CYP3A7	186	0.0049522	0.0127747	5	16.6998011928429
RPL5	286	0.137014	0.0662583	5	22.2222222222222
SEC24C	263	0.0214673	0.0115797	2	2.46800731261426
GSTT2B	285	0.106151	0.0531574	7	42.6229508196721
HSPA9	287	1.3329	0.472434	25	41.8262150220913
GBE1	286	0.467224	0.158953	24	45.2991452991453
ARHGAP1	168	0.00172084	0.00171735	1	3.87243735763098
MYLK	268	0.0267038	0.0178148	4	2.45559038662487
EEF1D	286	0.23484	0.0791182	9	41.2811387900356
SNX5	285	0.0389706	0.0136516	4	14.1089108910891
RPS15A	281	0.0321546	0.0170242	2	22.3076923076923
CYP4F2	286	0.327901	0.130248	9	18.4615384615385
SOD1	287	2.92488	0.601828	12	74.6753246753247
EIF4A1	287	0.651458	0.334139	17	51.9704433497537
GSTK1	285	0.275731	0.0994063	9	50
FSCN1	287	0.121005	0.0269804	6	18.2555780933063
CAPN2	287	0.0539211	0.0252224	8	14.2857142857143
AP1G2	287	0.024879	0.0139034	1	1.52866242038217
CBR3	287	0.385896	0.109882	1	2.88808664259928
UBA6	258	0.0117759	0.00775094	3	4.37262357414449
CLINT1	278	0.00632081	0.00306348	1	1.6
DCUN1D1	275	0.00913443	0.0034172	2	10.8108108108108
DNPEP	287	0.0638275	0.0168294	4	14.5263157894737
ACSM2A	287	0.389058	0.146451	6	24.7833622183709
RPL15	286	0.173629	0.0749354	6	30.8823529411765
NAXD	286	0.0306366	0.00731102	3	15.5619596541787
ATP6V1H	257	0.00393287	0.00194184	1	4.76190476190476
FGA	287	0.342434	0.243689	13	14.7806004618938
HNRNPDL	287	0.0712805	0.0300948	4	11.6666666666667
RPS3A	287	0.23611	0.111984	9	27.6515151515152
LGALS3	277	0.0240911	0.0151332	4	16
HINT2	287	0.145973	0.0402761	5	47.239263803681
ASPDH	287	0.282377	0.0619651	9	39.9293286219081
ACSM1	89	0.00189239	0.00480984	3	7.45233968804159
CFL2	287	0.26085	0.0531898	6	43.9759036144578
PSAT1	287	0.897901	0.23756	20	68.6486486486486
PTGR1	287	2.13482	0.671392	17	71.7325227963526
GIMAP4	140	0.00160276	0.00203939	1	6.0790273556231
UPB1	287	0.723277	0.249898	20	62.7604166666667
IQGAP1	287	0.210847	0.0694062	23	20.2776101388051
DBI	287	1.14107	0.271854	6	62.0689655172414
CREG1	251	0.0131138	0.0107294	1	9.54545454545454
HSPA5	287	2.25676	0.94531	32	46.7889908256881
SERPINB6	138	0.000732171	0.00162407	1	4.78723404255319
MUT	287	1.00237	0.398947	23	45.6
CMPK1	287	0.540258	0.202764	12	55.1020408163265
CFL1	287	1.4773	0.473977	16	62.0481927710843
CYP27A1	278	0.0534411	0.0305171	4	8.47457627118644
ALDH8A1	287	0.786898	0.354136	23	58.7268993839836
DIABLO	287	0.0137384	0.00724672	3	20.0836820083682
SEPT2	287	0.157634	0.0690728	7	29.0858725761773
XPO1	268	0.0436146	0.0276185	5	6.34920634920635
TUBB6	274	0.0203202	0.010759	1	3.81165919282511
CPSF6	243	0.00549026	0.00387464	2	7.44101633393829
FAHD2A	287	0.319311	0.0678747	11	47.7707006369427
RHOB	284	0.00949807	0.00407596	1	12.2448979591837
H6PD	287	0.294361	0.114248	19	33.6283185840708
GNPNAT1	287	0.102055	0.0292244	5	58.1521739130435
AGL	287	1.80313	0.51419	57	48.5639686684073
GBP1	285	0.028596	0.0191515	5	10.9797297297297
ALDH16A1	287	0.0316292	0.0172828	3	7.35660847880299
AKR1D1	284	0.620621	0.332673	20	68.7116564417178
EML4	287	0.24368	0.0473584	11	15.3924566768603
AZGP1	284	0.0239205	0.0148485	2	11.4093959731544
RPS12	287	0.143526	0.0655428	6	42.4242424242424
ETHE1	287	0.107564	0.0351134	5	33.0708661417323
CLU	287	0.101989	0.0265092	5	13.8084632516704
PSMD6	274	0.0125628	0.00500629	3	9.51156812339332
ACAT2	287	0.945974	0.43346	16	61.7128463476071
SSB	287	0.093783	0.029533	7	25.9803921568627
EPHA6	285	0.0540124	0.0204998	1	0.868725868725869
HADH	287	2.02782	0.595282	17	74.8407643312102
GNMT	287	0.89421	0.597501	11	62.3728813559322
PPP2R1A	287	0.140242	0.0406706	14	34.804753820034
FKBP3	287	0.0344943	0.00998172	2	12.5
HNRNPM	272	0.0442743	0.0277653	5	9.04109589041096
RPL28	283	0.0534011	0.0321643	3	21.1678832116788
RTRAF	284	0.0351666	0.0154996	3	15.983606557377
IDI1	287	0.195692	0.0716928	8	43.6123348017621
TROVE2	287	0.0158129	0.00439447	2	4.46096654275093
D2HGDH	201	0.00388417	0.00369098	2	8.82917466410749
AP1B1	286	0.0379213	0.0122495	4	9.48366701791359
GLUL	287	0.194905	0.112824	8	31.9034852546917
IARS	284	0.0650931	0.0262069	6	5.30903328050713
RPL18A	285	0.120945	0.0659616	6	34.6590909090909
DIAPH1	284	0.101623	0.0345657	6	6.99685534591195
CORO1A	286	0.095894	0.0428191	7	23.644251626898
G6PD	281	0.0113614	0.00532789	2	4.85436893203883
MGST2	261	0.0207077	0.0150244	1	9.52380952380952
APOD	287	0.0271154	0.0126216	2	9.52380952380952
EPHX1	287	4.64755	2.51249	40	86.8131868131868
SLC25A11	268	0.0055846	0.00357998	1	5.09554140127389
NUDC	287	0.0265126	0.0111923	3	13.595166163142
IAH1	287	0.0328285	0.011099	4	24.5967741935484
HNRNPAB	287	0.0464087	0.0204539	4	17.1686746987952
AIMP1	278	0.0299947	0.0104658	3	13.1410256410256
EIF3J	287	0.0233217	0.00906902	2	9.30232558139535
PRTN3	286	0.0406725	0.0305853	2	8.203125
SYNCRIP	287	0.073203	0.0260876	5	11.5569823434992
PPIF	286	0.512997	0.219297	5	21.7391304347826
COL14A1	286	0.0754038	0.0647308	15	13.1403118040089
CPNE3	280	0.0112002	0.00517556	2	5.95903165735568
ERO1A	283	0.00768469	0.00409802	2	5.34188034188034
SRP54	263	0.00765492	0.00411873	2	5.95238095238095
DNPH1	287	0.125539	0.0410202	5	44.2528735632184
TNFAIP8	145	0.000933015	0.00113108	1	10.1010101010101
A1BG	287	0.0921106	0.0483787	9	30.1010101010101
MTHFS	286	0.103001	0.0247796	4	23.1527093596059
ABAT	287	3.56064	0.980786	39	78.2
RPL3	285	0.151743	0.106352	5	17.12158808933
THBS1	190	0.00560892	0.00689384	1	1.02564102564103
ALDH1A1	287	9.13534	2.43451	41	83.0339321357285
MTAP	287	0.0555963	0.0104371	5	31.8021201413428
ACSL1	287	2.41933	0.998772	37	57.8796561604585
FMO5	269	0.229374	0.127596	12	30.7692307692308
HPRT1	287	0.0737152	0.0246419	5	30.2752293577982
TUBA1C	274	0.0181343	0.0105121	1	3.78619153674833
ASMTL	277	0.0398421	0.0170047	6	16.5861513687601
SCARB2	273	0.00408142	0.00303929	1	3.97489539748954
CMAS	283	0.0373552	0.0162939	2	5.06912442396313
IGHA1	287	0.442397	0.480825	9	38.2436260623229
TXNRD1	282	0.0313424	0.0125167	4	10.1694915254237
PSMA7	287	0.398267	0.0732638	11	54.0322580645161
THNSL1	258	0.00437213	0.0022878	1	2.82637954239569
ITIH2	287	0.111111	0.056086	10	15.2219873150106
ADK	287	0.347359	0.0827851	16	66.0220994475138
HMGCL	287	1.11158	0.31008	16	43.6923076923077
CRIP2	155	0.00243054	0.00296928	1	8.65384615384615
AKR1B1	287	0.0432472	0.0152014	4	18.6708860759494
ACAA1	287	1.7173	0.629475	19	64.8584905660377
STIP1	287	0.192819	0.0493042	11	22.4677716390424
CTSL	287	0.0313117	0.0124259	2	11.1111111111111
PSMB4	287	0.106046	0.0206036	6	27.6515151515152
PLEC	286	0.0909384	0.0504264	17	4.80358667805295
CA2	287	1.43618	0.304995	13	63.4615384615385
PPP1CB	277	0.0151825	0.00663072	3	14.3730886850153
LTF	287	0.155732	0.179276	11	17.887323943662
MYDGF	287	0.0967319	0.0281369	5	32.9479768786127
CRYZ	287	1.58073	0.379099	19	72.6443768996961
SLC25A6	287	0.314336	0.186972	8	32.5503355704698
HSP90AB1	287	4.15699	1.58157	34	55.524861878453
PAFAH1B2	287	0.0665123	0.0242159	3	26.2008733624454
CCT3	287	0.146851	0.0562693	8	21.2844036697248
MARC2	285	0.104753	0.0741761	6	15.5223880597015
MRPL49	209	0.00161962	0.0012867	1	7.2289156626506
SLC25A20	287	0.142632	0.0753357	7	26.578073089701
RPL18	287	0.0942398	0.0447412	4	22.8723404255319
HSPE1	287	3.6613	1.20013	11	75.4901960784314
SYNE1	287	0.139075	0.0500535	6	0.795725815618961
HSP90B1	287	2.68974	1.16848	36	51.307596513076
NCL	286	0.541428	0.177168	18	27.7464788732394
PSMB5	287	0.0833014	0.0248082	6	22.4334600760456
APCS	285	0.0206794	0.0130007	3	16.5919282511211
GCKR	268	0.00682004	0.00666485	3	7.52
ARPC1B	287	0.139592	0.0672257	8	33.0645161290323
GUSB	287	0.0572491	0.0254021	3	5.99078341013825
PC	284	1.37049	1.08613	44	51.2733446519525
IGHG1	287	3.32802	3.01293	16	62.4242424242424
SORD	287	2.94565	0.778041	23	79.2717086834734
COPS3	286	0.0178182	0.00494577	2	5.43735224586288
PMPCB	285	0.030074	0.00955801	3	8.99795501022495
FAH	287	2.74956	0.646544	21	74.7016706443914
DHRS4L2	248	0.00195141	0.00187233	1	13.4782608695652
GLDC	287	1.94242	1.66253	35	50.3921568627451
CD81	284	0.0111653	0.00842788	2	16.5254237288136
RNPEP	287	0.172852	0.0541914	13	32
NIT1	287	0.130051	0.0242602	7	30.8868501529052
AMDHD1	287	0.472565	0.140579	20	67.3708920187793
FBP1	287	6.20313	1.70704	25	70.1183431952663
LSM8	276	0.00761253	0.00262089	1	16.6666666666667
VARS	285	0.0995719	0.0327424	11	16.9303797468354
ADH4	287	17.0093	6.44872	29	76.3157894736842
GCN1	287	0.0536644	0.0202558	3	1.68476226132535
FUCA1	287	0.0267005	0.0129193	3	10.9442060085837
KRT18	287	1.11698	1.37789	34	56.046511627907
CDK5RAP3	250	0.00645044	0.00479469	2	4.94071146245059
RPL27A	286	0.154116	0.0845961	3	22.972972972973
RPS19	286	0.128813	0.0697551	5	29.6551724137931
ATP6V1G1	274	0.0164636	0.00733887	2	20.3389830508475
LRRC59	287	0.101718	0.0681338	6	24.7557003257329
ARPC4	287	0.252108	0.0845044	7	42.8571428571429
TOMM70	284	0.0156798	0.0113143	2	4.27631578947368
RPL9	285	0.131444	0.0585182	4	28.125
KHSRP	287	0.0428634	0.0137312	3	4.78199718706048
GLYAT	287	1.21804	0.377942	13	56.7567567567568
CYP51A1	232	0.00877698	0.007342	2	5.76540755467197
FBL	144	0.00141401	0.00182021	1	10.2803738317757
TARDBP	267	0.0233167	0.0147009	4	17.3913043478261
ADH1A	287	3.03807	1.01144	5	20.2666666666667
SNX3	278	0.037776	0.0149667	2	8.64197530864197
IGHG3	283	0.100991	0.10158	6	30.7692307692308
GSTM3	286	0.0831527	0.0652927	7	40
EIF3L	285	0.0696665	0.0357539	4	8.68794326241135
HADHB	287	0.652721	0.312079	16	41.7721518987342
GGCT	287	0.00941946	0.00265484	2	19.1489361702128
PSMD4	287	0.57865	0.202504	3	10.6100795755968
TST	287	1.7511	0.515468	16	68.6868686868687
RAB5C	287	0.142196	0.0781851	5	31.4814814814815
GLRX	287	0.569187	0.130525	7	78.3018867924528
SAA1	260	0.07912	0.0991862	3	40.9836065573771
DCPS	281	0.0206878	0.0123592	2	8.6053412462908
ERP44	287	0.115644	0.0448183	7	26.1083743842365
GDI2	287	1.38066	0.246372	25	66.9662921348315
METTL7A	287	0.396745	0.176446	7	43.8524590163934
NSFL1C	274	0.00897675	0.0033527	1	3.24324324324324
HBB	287	41.7306	29.4691	19	88.4353741496599
POLR2H	261	0.000847974	0.000730163	1	8
CYB5R3	287	0.103532	0.0503061	8	40.1993355481728
KNG1	287	0.120175	0.0562921	7	13.6645962732919
MTPN	287	0.0755285	0.0158455	5	61.864406779661
AFMID	284	0.0210699	0.00858491	2	8.25082508250825
BUB1B	287	0.10166	0.0470888	2	2.76190476190476
C21orf33	287	0.24329	0.0995549	7	52.2388059701493
CDC37	287	0.0306752	0.008878	3	11.3756613756614
ATP5F1C	287	0.201835	0.102079	7	30.2013422818792
ARL3	257	0.014881	0.0145335	2	16.4835164835165
TMED10	283	0.0956853	0.0465052	7	36.5296803652968
BPHL	287	0.181284	0.0690844	9	26.4604810996564
SEC14L2	287	0.639324	0.171558	18	55.3349875930521
KRT7	233	0.0136899	0.0288182	6	15.5650319829424
PA2G4	285	0.0672582	0.0319525	5	22.3350253807107
COX5B	286	0.080961	0.0529632	4	38.7596899224806
RPA3	276	0.00765152	0.00303628	1	14.0495867768595
RPL13	286	0.17746	0.0903909	6	24.6445497630332
PRDX2	287	2.40467	0.615652	20	77.7777777777778
ABHD11	131	0.00093881	0.00122258	1	6.66666666666667
IGHV3OR16-9	281	0.0499934	0.0463793	1	19.3877551020408
HSPH1	287	0.0631109	0.0335687	7	11.8881118881119
DDX17	281	0.102359	0.0470006	7	10.1508916323731
MAT1A	287	0.961232	0.414337	14	37.7215189873418
ENO3	287	1.09221	0.445476	17	59.9078341013825
CLYBL	287	0.153876	0.0536717	12	57.0588235294118
ACTB	287	11.6228	3.24733	29	85.0666666666667
MSRA	286	0.0294587	0.00707514	2	12.7659574468085
CMBL	287	1.28342	0.408242	15	49.7959183673469
PCCA	287	0.376821	0.152502	23	44.2307692307692
RPL23	284	0.0710074	0.0391554	4	28.5714285714286
KRT19	286	0.592216	0.421897	9	24
ENO1	287	3.59561	0.907554	26	64.9769585253456
SBDS	286	0.0635315	0.035077	3	13.6
PCBD1	286	0.11278	0.0433971	6	64.4230769230769
GALT	279	0.0720677	0.0321371	5	21.3720316622691
DDX1	284	0.154629	0.053028	7	16.8918918918919
ITIH1	275	0.0237837	0.0141775	5	6.91547749725576
VCL	287	0.829216	0.292744	27	32.010582010582
ABHD10	287	0.0915656	0.028801	5	23.202614379085
DHRS4	286	0.214563	0.097298	6	28.4172661870504
ISOC1	287	0.12469	0.0297505	6	32.2147651006711
CYP2C8	286	0.365054	0.221119	18	56.9387755102041
PSMD1	281	0.0988839	0.0350932	12	22.5603357817419
STAT2	57	0.00046005	0.00114331	1	2.23266745005875
ILVBL	248	0.00567756	0.00312427	1	2.68987341772152
RNH1	287	0.423405	0.090575	17	66.3774403470716
EPS8L2	200	0.0014032	0.0013072	1	2.51748251748252
COPB1	280	0.129003	0.0759084	10	15.9496327387198
EMILIN2	287	0.10425	0.0654941	1	0.664767331433998
OTUB1	287	0.0692114	0.0271706	3	14.3911439114391
JUP	228	0.00230789	0.00300293	2	5.1006711409396
PRPSAP2	286	0.0202913	0.00719331	3	11.6531165311653
RBMX	287	0.0971067	0.0768005	4	11.5089514066496
FGL1	286	0.0169634	0.00668884	2	7.05128205128205
MX1	286	0.0662824	0.0272572	3	4.53172205438066
SH3BGRL3	286	0.0193139	0.00923308	1	10.752688172043
PSMC5	274	0.0346009	0.0138536	4	17.2413793103448
TTN	287	0.522481	0.634599	4	0.125181950509461
GALE	286	0.257635	0.0688297	11	44.8275862068966
YARS	285	0.0567468	0.0221221	5	11.1742424242424
FNTA	279	0.0181218	0.015026	2	6.06860158311346
RPS27L	282	0.031334	0.01384	2	29.7619047619048
PDIA6	287	0.686617	0.260899	15	46.3636363636364
ACP1	287	0.101195	0.0208941	3	29.746835443038
DCXR	287	6.05391	2.2551	20	89.344262295082
HAAO	287	0.889022	0.237198	19	81.8181818181818
PPA2	287	0.198925	0.0657964	9	35.3293413173653
OXSR1	119	0.00201144	0.00323564	1	2.27703984819734
RPL13A	286	0.0851388	0.0454493	5	27.0935960591133
AKR1C1	287	3.92447	1.65782	24	76.1609907120743
ADH1B	287	30.6772	7.27041	19	58.1333333333333
DLD	287	0.117872	0.0311091	7	26.7190569744597
SARDH	286	0.579828	0.257319	23	33.7690631808279
PAICS	287	0.458985	0.0827771	13	45.8823529411765
LAMP2	280	0.011602	0.00642668	2	4.39024390243902
NIT2	287	1.2888	0.25801	19	80.4347826086957
CAT	287	4.40152	1.43647	36	69.449715370019
ATP5F1B	287	2.04989	0.979998	25	71.8336483931947
CRK	285	0.0146347	0.00379445	2	10.1973684210526
PKM	287	0.485775	0.231321	23	50.2824858757062
RNASET2	286	0.0782755	0.0283606	2	10.15625
CPOX	254	0.00722012	0.00366739	1	4.40528634361233
RPS7	287	0.178935	0.0944769	3	23.1958762886598
EIF2B1	285	0.0192022	0.00992439	2	10.8196721311475
GSTZ1	287	0.334622	0.107586	7	45.8333333333333
JAK3	272	0.0505138	0.0403003	2	1.86832740213523
PSMD13	285	0.117243	0.0378197	7	21.5425531914894
CACYBP	286	0.0367835	0.0108535	2	13.1578947368421
MT-CO2	287	0.0767711	0.0502227	4	17.6211453744493
NONO	242	0.00681356	0.00678106	1	4.88322717622081
HDHD5	214	0.00177429	0.00238324	2	12.5295508274232
ARHGDIA	287	0.237975	0.0471107	5	58.3333333333333
LYZ	287	0.0371762	0.176272	2	16.2162162162162
CPNE1	263	0.021095	0.0133077	2	6.70391061452514
ARPC5L	285	0.0155579	0.00544408	1	7.84313725490196
GSTO1	287	2.37394	0.481296	21	75.9336099585062
HNRNPA3	285	0.119474	0.0497759	6	25.3968253968254
FLOT1	193	0.00312954	0.00255959	1	4.21545667447307
RPL37A	233	0.00674047	0.00470481	1	19.5652173913043
ELAVL1	282	0.0696162	0.0538341	3	10.7361963190184
CPS1	287	45.2739	15.288	112	73.3333333333333
FABP4	171	0.00352198	0.004948	1	15.9090909090909
IARS2	276	0.114432	0.0440386	8	10.2766798418972
SLC2A2	282	0.0343473	0.0140641	3	4.38931297709924
CANX	286	0.189086	0.0936508	10	23.1418918918919
USP5	270	0.0675795	0.0837226	8	17.1328671328671
TKFC	287	2.96932	1.29462	37	70.7826086956522
LCP1	287	0.773601	0.317685	28	60.6060606060606
TIMM13	287	0.0324416	0.0095814	1	14.7368421052632
LRG1	287	0.0436794	0.0265856	5	23.6311239193084
ACACB	278	0.0354973	0.0146089	5	2.76647681041497
UGP2	287	6.87044	1.87144	41	79.1338582677165
CSTB	287	0.449804	0.134347	4	55.1020408163265
EIF4A2	282	0.0442657	0.0204394	4	19.4103194103194
ECHDC2	287	0.645857	0.171439	13	63.3561643835616
PLD3	283	0.0264535	0.0137756	3	8.77551020408163
LSM2	287	0.0158879	0.00376718	1	21.0526315789474
PABPC1	287	0.307203	0.134965	14	30.0314465408805
COL6A3	287	0.262579	0.208268	33	16.4305949008499
ABCB6	283	0.0517162	0.0207078	1	0.950118764845606
POFUT1	121	0.00665737	0.0158842	1	4.12371134020619
EIF4H	285	0.0286685	0.0105199	2	16.9354838709677
PPM1F	141	0.00247889	0.00364709	2	12.1145374449339
CRYL1	287	0.823962	0.182427	15	67.0846394984326
LAP3	287	1.77101	0.512851	31	76.6859344894027
SNRPD3	284	0.0307781	0.0242011	2	15.0793650793651
OTC	287	2.25129	0.697743	27	83.0508474576271
PRKACA	285	0.050525	0.0167264	4	17.0940170940171
HSD17B12	281	0.0430465	0.0211338	4	17.6282051282051
RPL11	287	0.140449	0.0728526	3	21.9101123595506
KATNAL2	287	0.0847132	0.0262962	1	2.23048327137546
ETFB	287	1.66434	0.513294	18	60.3921568627451
NMT1	242	0.00278348	0.00242898	2	9.07258064516129
KRT10	287	0.547442	0.386916	26	42.6369863013699
TUBB4B	287	1.93328	1.01778	26	74.6067415730337
CYP2B6	264	0.0928022	0.0617575	6	14.0529531568228
HADHA	287	1.51974	0.751074	37	61.4678899082569
CCT5	287	0.191114	0.060822	9	24.9537892791128
IDH1	287	3.6259	0.76146	23	66.1835748792271
ORM2	287	0.134521	0.0867945	8	36.318407960199
FDXR	283	0.0378476	0.015414	4	16.9042769857434
RPL8	286	0.0908901	0.0396456	5	21.7898832684825
XRCC5	285	0.149092	0.0601273	10	22.8142076502732
AHSG	277	0.0435747	0.0381495	4	21.7983651226158
RAB1A	287	0.153815	0.0481154	7	53.6585365853659
HSD17B8	287	0.106501	0.0273751	5	25.6704980842912
PON2	247	0.00413243	0.00283961	1	9.32203389830508
CNP	241	0.00325782	0.00210816	1	6.65083135391924
PSMD7	287	0.0790185	0.0228132	7	42.2839506172839
NNT	287	0.395512	0.168134	13	17.219152854512
HPX	287	0.4857	0.308035	15	46.1038961038961
EIF3K	273	0.0247736	0.00869412	1	6.88073394495413
WHAMM	250	0.0221125	0.0210035	1	2.10135970333745
USO1	286	0.120983	0.0457206	10	14.968814968815
MIF	287	1.51197	0.651037	3	40
SELENOO	256	0.00731743	0.00460609	3	9.71599402092676
PCTP	267	0.00338665	0.00149857	1	11.214953271028
PFN1	287	2.84416	0.656961	15	92.1428571428571
ST13	287	0.228828	0.0450838	5	18.1571815718157
SLC27A2	277	0.230815	0.107891	13	29.5161290322581
PCBP2	286	0.158319	0.0622305	7	25.7534246575342
MARS	254	0.0110032	0.00746471	2	3.44444444444444
G6PC	163	0.00219093	0.00470652	1	5.60224089635854
LPCAT3	271	0.00725953	0.00384723	2	8.0082135523614
CTSA	287	0.0552366	0.0273516	3	6.45833333333333
GNB1	287	0.0147045	0.00617706	3	12.9411764705882
NUDT5	287	0.271825	0.0771659	6	31.5068493150685
RPL23A	286	0.0517612	0.0314115	3	23.7179487179487
RARS	286	0.352112	0.120007	13	23.030303030303
PSMC3	284	0.0889231	0.0339137	9	29.1571753986333
XYLB	283	0.0235772	0.0104393	4	15.6716417910448
ADH6	287	3.0814	1.05686	18	63.8586956521739
P4HB	287	4.55437	1.74584	42	61.2204724409449
SEPT11	279	0.0148753	0.0236476	3	11.4219114219114
AGXT	287	7.06558	3.09726	28	72.4489795918367
UBE2V1	287	0.13376	0.0220591	6	42.1768707482993
PGLS	287	0.27059	0.0453466	13	84.4961240310078
CALD1	287	0.0720944	0.0478666	5	6.80958385876419
MT1H	264	0.0198816	0.0300293	1	19.672131147541
COL6A1	198	0.00158454	0.00537567	2	4.08560311284047
COX4I1	287	0.050228	0.0309484	3	24.8520710059172
SIAE	275	0.00727584	0.00553756	3	14.7227533460803
EIF3E	283	0.0301681	0.0150692	3	7.41573033707865
DDX39B	286	0.271234	0.0786997	13	39.9532710280374
SNTB1	265	0.01417	0.00693862	2	7.43494423791822
RPL31	285	0.097548	0.0432905	5	34.4
PSMB3	287	0.183791	0.0615825	6	40.9756097560976
HMGCS1	285	0.137089	0.117836	11	38.4615384615385
HSD11B1	286	0.15109	0.0827486	10	42.8082191780822
RAB10	279	0.0124478	0.00488904	1	5.5
HDGF	287	0.143324	0.0273209	6	31.25
SNRNP200	256	0.0081768	0.00619393	2	1.68539325842697
LCN2	216	0.00741665	0.00779853	3	20.7070707070707
RPS25	287	0.167646	0.0896221	3	22.4
AKR1C3	287	0.594744	0.25459	14	46.1300309597523
RPN2	286	0.0320602	0.0172021	6	19.6513470681458
SETX	274	0.0592393	0.0404975	2	1.19536794919686
PSMB1	287	0.315356	0.0526236	8	46.0580912863071
DHRS1	282	0.0946392	0.045337	7	27.7955271565495
TXN	287	0.812455	0.236842	10	61.9047619047619
KCTD12	271	0.0218703	0.0160954	3	9.84615384615385
HIBADH	287	0.577417	0.166816	10	42.2619047619048
TXN2	287	0.0327783	0.00876553	2	24.0963855421687
UBE2V2	253	0.0182345	0.0178111	2	17.2413793103448
TOLLIP	281	0.0292814	0.0112533	3	13.1386861313869
PSMA6	287	0.280094	0.0560758	9	41.0569105691057
IGHV3-74	257	0.0417618	0.0303281	4	30.7692307692308
C4BPA	228	0.00424394	0.00344818	1	2.34505862646566
ALB	287	30.3891	21.8439	61	75.2052545155993
ALDOB	287	16.8729	4.6811	28	83.2417582417582
EIF3I	277	0.0173734	0.00959134	3	15.6923076923077
DCN	287	0.0416918	0.0301734	4	10.0278551532033
SERPINC1	268	0.00968051	0.00616087	2	8.83620689655172
ACTBL2	287	1.13266	0.411366	1	4.78723404255319
SCMH1	285	0.0108229	0.00475137	2	4.09090909090909
TACO1	277	0.00840071	0.00345432	1	7.07070707070707
SUCLG2	287	0.723807	0.282684	21	54.6296296296296
CTSZ	287	0.135054	0.0448298	6	24.7524752475248
S100A12	129	0.00333314	0.00425147	1	21.7391304347826
PRELP	287	0.0738413	0.064523	8	21.2041884816754
DLAT	283	0.0483628	0.0252355	3	4.79134466769706
LMNA	277	0.0484974	0.057502	6	13.1024096385542
NDUFA10	160	0.0032432	0.00376253	1	6.19718309859155
SEPHS2	287	0.0782562	0.0154463	5	17.4107142857143
APOA1	287	1.23802	0.977144	20	66.6666666666667
PHB	287	0.326049	0.258408	12	63.9705882352941
ACTN1	287	0.854138	0.39792	32	46.0762331838565
CYP8B1	259	0.0406124	0.0218933	2	6.58682634730539
CYB5A	287	0.985599	0.429678	8	83.5820895522388
KPNB1	287	0.148584	0.0459936	13	24.6575342465753
HSDL2	287	0.54466	0.187684	15	51.6746411483254
AKR1A1	287	2.67608	0.793538	20	76
KHDRBS1	278	0.00730647	0.0030656	1	4.51467268623025
ANXA7	281	0.0235072	0.0128762	2	5.12295081967213
TTPA	269	0.0309098	0.0151129	3	14.0287769784173
GAPDH	287	9.35098	2.06574	26	78.5074626865672
DCTN2	286	0.0667605	0.0214249	5	17.4563591022444
FTCD	287	6.3592	2.2086	41	82.8096118299445
CLNS1A	264	0.0170756	0.0086162	2	16.0337552742616
COX7C	170	0.00313822	0.00310612	1	26.984126984127
L1TD1	287	0.83655	0.451813	2	2.77456647398844
GPX1	287	0.300721	0.0712578	9	65.5172413793103
GSDMD	187	0.00117561	0.00114664	1	3.92561983471074
PSME2	287	0.762348	0.163241	11	61.0878661087866
HIST1H1C	263	0.0109297	0.0170842	1	7.51173708920188
ARCN1	282	0.157461	0.0771757	9	17.2211350293542
OLA1	286	0.140172	0.0392965	7	24.4949494949495
TMSB4X	287	0.237391	0.130119	3	54.5454545454545
SEC24A	209	0.00125358	0.00125607	1	1.0064043915828
PMM2	284	0.0213296	0.00779762	3	21.5447154471545
PPA1	287	0.271793	0.094618	9	35.6401384083045
GLB1	287	0.15171	0.0595604	8	15.9527326440177
PDIA4	287	0.876713	0.300182	25	49.1472868217054
ACOX2	287	0.716886	0.152766	17	35.9765051395007
HIST1H4A	287	0.171711	0.481544	6	41.747572815534
REXO2	254	0.00239904	0.00147734	1	7.59493670886076
SERBP1	216	0.00797637	0.00586553	1	7.59803921568627
SERPINA3	287	0.153791	0.109697	11	40.661938534279
ANXA4	287	0.278729	0.107918	11	44.8275862068966
CA1	287	1.19631	1.38945	14	73.9463601532567
GSTM2	101	0.00139408	0.00259189	1	7.79816513761468
CYP4F11	178	0.00196666	0.00184656	1	2.09923664122137
PDHB	285	0.124437	0.0496922	6	20.3342618384401
UAP1	284	0.0843584	0.0281205	6	15.5172413793103
NAGK	287	0.0904399	0.0268401	8	32.8488372093023
ECI1	287	0.614005	0.158571	12	56.953642384106
RBP1	287	0.0848471	0.0300731	6	67.4074074074074
RPS14	287	0.0824935	0.0488426	5	59.6026490066225
MTCH2	284	0.0776357	0.0526997	6	30.03300330033
ATIC	287	0.30614	0.095287	19	51.6891891891892
MT2A	287	0.332752	0.306386	4	67.2131147540984
CAST	287	0.0312756	0.0093411	3	7.06214689265537
ME1	287	0.0820808	0.0553723	12	31.1188811188811
CDA	254	0.0102295	0.0060549	1	14.3835616438356
TGFBI	287	0.125195	0.097432	15	34.8462664714495
SULT1B1	280	0.0381926	0.0195073	2	9.7972972972973
PGM3	287	0.18518	0.0460282	9	25.2767527675277
ACTG1	286	0.128005	0.0595354	1	4.53333333333333
PSMB10	275	0.0106922	0.00587769	2	10.989010989011
TXNDC17	287	0.204876	0.0494997	5	39.8373983739837
DDX3X	284	0.0578465	0.0234351	5	9.81873111782477
TRIM25	236	0.0109228	0.00762971	3	5.3968253968254
ANP32B	285	0.0173802	0.00615628	2	12.7490039840637
HINT1	287	0.502978	0.107553	8	78.5714285714286
GATM	287	3.40941	1.48596	29	62.1749408983452
HEXA	287	0.0607988	0.0210883	7	18.1474480151229
HNRNPU	287	0.164552	0.0512515	10	14.4242424242424
CHCHD2	286	0.0712764	0.0389899	2	17.2185430463576
PGD	287	0.719251	0.23576	20	45.9627329192547
NME1	287	0.100939	0.0247728	4	34.8684210526316
IGKV4-1	273	0.0360971	0.0332817	1	7.43801652892562
NARS	287	0.0818452	0.0289338	5	9.48905109489051
OGDHL	278	0.0259498	0.0119885	5	10.5940594059406
RPS16	287	0.319977	0.151771	7	41.0958904109589
LACTB	275	0.0058097	0.00350379	1	2.74223034734918
AP2A2	285	0.108464	0.0372901	10	15.2289669861555
HSPG2	203	0.00500075	0.00560802	3	1.11591892507402
RPS9	285	0.0766212	0.0400495	3	14.4329896907216
FLNA	287	0.91725	0.557105	63	36.4941443143181
CUTA	287	0.128081	0.033338	4	41.340782122905
APRT	286	0.339867	0.100373	11	71.6666666666667
PEBP1	287	8.19292	1.55629	16	83.4224598930481
FBXO2	132	0.0021248	0.00426545	1	4.05405405405405
CD274	287	0.024207	0.0074334	2	8.27586206896552
AOX1	287	5.53834	1.5187	72	68.9088191330344
RPL14	286	0.197667	0.0938936	5	21.3953488372093
CCDC58	287	0.0196022	0.00753528	2	13.8888888888889
FDPS	287	0.443774	0.252106	14	47.9713603818616
CP	287	0.248469	0.141759	20	29.2018779342723
HNRNPA1	280	0.135301	0.0700383	7	21.505376344086
PNPO	287	0.301913	0.0670182	9	48.6590038314176
SUCLA2	273	0.117059	0.0820614	6	14.6868250539957
NANS	287	0.092602	0.02243	6	31.4763231197772
SUOX	287	0.135152	0.0227844	4	8.80733944954128
FKBP1A	287	0.0491593	0.0141836	3	52.7777777777778
SELENBP1	287	3.60516	0.779283	33	67.1610169491525
KTN1	285	0.0684551	0.0198578	7	7.9587324981577
ITIH4	287	0.0476988	0.0271509	7	11.3978494623656
HSD17B6	285	0.252793	0.154718	12	52.3659305993691
CCT6A	287	0.12086	0.0486653	10	34.0866290018832
GSTT1	286	0.300176	0.203698	13	66.25
UGT1A3	221	0.00934422	0.0159169	2	5.2434456928839
EHHADH	287	1.93986	0.850378	49	69.432918395574
ALDH9A1	287	1.42957	0.244696	21	47.3684210526316
TTC38	287	0.230135	0.107094	16	43.4968017057569
CES1	287	13.8633	4.60848	47	78.4832451499118
PIPOX	287	0.456132	0.165169	13	37.4358974358974
TYMP	287	0.596475	0.261821	17	56.6390041493776
FKBP2	285	0.0778562	0.0273122	2	22.5352112676056
GGT5	286	0.0572879	0.0413536	10	29.8634812286689
AARS	286	0.193634	0.0691942	14	21.900826446281
MAT2A	286	0.0294214	0.0115252	2	7.34177215189873
CYP3A4	286	0.652906	0.963034	25	47.713717693837
PYCARD	286	0.0179608	0.00954738	3	12.3076923076923
BAAT	287	0.469343	0.13888	12	44.2583732057416
APOC1	281	0.0324334	0.0187069	2	24.0963855421687
SLC27A5	284	0.464504	0.256128	17	44.3478260869565
ACSL4	271	0.0387973	0.0542622	14	29.2545710267229
TRAP1	286	0.373004	0.132474	7	12.0738636363636
ACSM2B	287	2.19146	0.742787	27	57.8856152512998
PRODH2	279	0.00921502	0.00529485	2	8.3955223880597
CAPZB	287	0.141192	0.0366073	9	40.4332129963899
C11orf54	287	0.557935	0.160186	14	59.3650793650794
SAR1B	280	0.210228	0.0791223	7	41.9191919191919
SHMT2	287	1.05862	0.355882	20	50.9920634920635
PPP1R7	287	0.0522243	0.0109576	6	23.0555555555556
MLYCD	284	0.0129029	0.00598341	2	6.69371196754564
UQCRH	245	0.00942757	0.00594042	1	19.7802197802198
S100A13	282	0.0120628	0.00611941	2	23.469387755102
PEPD	287	0.238407	0.0829922	11	32.657200811359
SDHA	287	0.290382	0.124503	9	19.8795180722892
GLS2	270	0.0332963	0.0211151	4	10.1328903654485
ANXA11	239	0.00421492	0.00369804	2	4.55445544554455
VDAC2	285	0.0587199	0.0378697	4	17.687074829932
LYPLAL1	286	0.0451068	0.0118511	4	27.0042194092827
COMT	286	0.504166	0.26283	14	65.3136531365314
PRKAG1	265	0.0217953	0.0100941	2	9.06344410876133
PDLIM5	287	0.407585	0.299357	7	15.1006711409396
EEF1G	287	0.891939	0.273363	21	67.7345537757437
GARS	287	0.0543781	0.0195867	5	10.8254397834912
LANCL1	286	0.0174295	0.00678787	3	8.02005012531328
PRSS1	287	0.191263	0.0882047	1	4.04858299595142
BCKDHB	286	0.0628572	0.0227648	6	39.2857142857143
UQCRC2	280	0.0484789	0.0286712	4	14.7902869757174
PAH	285	0.81902	0.457222	24	72.5663716814159
C8orf82	285	0.0125914	0.00310368	1	8.33333333333333
C9	287	0.0421767	0.0187344	5	15.742397137746
HDAC6	262	0.0210301	0.00979424	3	4.52674897119342
LTA4H	287	0.266264	0.0554756	15	41.89852700491
PNP	287	0.227637	0.0555657	11	55.7093425605536
HBG1	287	10.4845	7.31282	12	90.4761904761905
HDLBP	285	0.181552	0.0897193	15	16.4826498422713
PSMB9	287	0.0497051	0.0140793	3	18.2648401826484
RAB7A	287	0.0923102	0.0281748	6	32.3671497584541
ACTR2	287	0.160808	0.0406775	9	40.3553299492386
NADK2	287	0.960319	0.222943	19	56.3348416289593
HMGB1	287	0.300325	0.0722324	5	28.8372093023256
S100A9	287	0.138689	0.0883726	5	49.1228070175439
CBR1	287	2.47855	0.688299	16	73.2851985559567
RAP1GDS1	226	0.00136522	0.0010935	1	3.45963756177924
PGK1	287	2.60155	0.557763	27	71.9424460431655
OAT	271	0.030569	0.030229	4	11.6173120728929
IQGAP2	286	0.851018	0.367454	40	37.5238095238095
HBA1	287	34.9164	26.0315	14	93.6619718309859
CTSC	285	0.0348617	0.0124059	1	2.59179265658747
MPST	287	1.30128	0.254106	15	59.2592592592593
