# Supplementary material for: Genome-wide pQTL analysis of protein expression regulatory networks in the human liver
Source: BMC Biol. 2020 Aug 10;18:97. doi: 10.1186/s12915-020-00830-3 (PMC7418398; doi:10.1186/s12915-020-00830-3)
Supplement: Supplementary file 4 — Additional file 4: Data file S2. pQTL variants discovered in the human livers. [file 12915_2020_830_MOESM4_ESM.xlsx]

## Sheet: Sheet1
Chromosome	Position	Rs.number	Minor.allele	Minor.allele.frequency	Independent.loci.marker	Protein	Distance	Genomic.region	Transcription.regulatory.region	P-value	Beta
15	101054469	rs1214345699	T	0.01394	No	ENO1	Distant-pQTL	Intron	NA	2.224e-08	1.61
10	8008083	rs76743768	A	0.04355	Yes	PKM	Distant-pQTL	Intron	NA	1.205e-08	0.2703
12	54802266	rs111710801	T	0.01568	No	YWHAE	Distant-pQTL	Promoter.flanking.region	TF_binding_site;promoter_flanking_region	9.008e-09	-0.329
6	40027929	rs113137332	T	0.01742	No	MAT2A	Distant-pQTL	Other.intergenic.region	NA	6.775e-09	0.01875
21	46886481	rs74440669	C	0.0122	No	FDXR	Distant-pQTL	Intron	NA	1.99e-08	0.02879
5	72864007	rs6898164	G	0.0122	No	SDHB	Distant-pQTL	Promoter	TF_binding_site;promoter	7.988e-11	0.1717
7	53503497	rs17772371	G	0.02787	Yes	SEPT11	Distant-pQTL	Other.intergenic.region	NA	1.147e-08	-0.0208
7	24944238	rs116570811	A	0.01394	Yes	VDAC2	Distant-pQTL	Intron	NA	1.062e-08	0.07396
5	125006962	rs17549394	T	0.08362	Yes	HEXB	Distant-pQTL	Other.intergenic.region	NA	4.015e-10	0.04521
2	82020163	rs144155977	C	0.01045	No	HSPH1	Distant-pQTL	Other.intergenic.region	NA	4.109e-10	0.0837
13	110522069	rs78366942	A	0.01045	Yes	CYP1A2	Distant-pQTL	Other.intergenic.region	TF_binding_site;CTCF_binding_site	1.647e-09	0.8691
5	179657555	rs142143177	C	0.01045	Yes	LTF	Distant-pQTL	Other.intergenic.region	NA	1.565e-08	-0.3867
16	19860109	rs78522363	T	0.01394	Yes	MX1	Distant-pQTL	Intron	NA	1.964e-09	0.05739
7	42739836	rs76893933	C	0.01394	No	WARS	Distant-pQTL	Intron	NA	1.919e-08	0.05702
2	56553403	rs114413862	G	0.01045	No	FTH1	Distant-pQTL	Intron	NA	5.878e-09	0.2126
12	109919965	rs61941591	C	0.1882	No	MMAB	Local-pQTL	Neighbor.gene.intron	NA	7.418e-33	-0.03833
10	73161001	rs117554123	A	0.0122	Yes	AKR7A3	Distant-pQTL	Intron	NA	3.651e-12	1.121
2	191226932	rs2067418	C	0.2352	No	HIBCH	Local-pQTL	Neighbor.gene.intron	NA	2.73e-17	-0.1758
13	113376642	rs80296940	C	0.01045	No	DUSP3	Distant-pQTL	Intron	NA	2.013e-09	-0.07485
6	42955749	rs3805946	C	0.4983	Yes	GNMT	Local-pQTL	Neighbor.gene.intron	TF_binding_site	6.3e-11	-0.3072
6	170888889	rs61380960	C	0.01045	Yes	CTSD	Distant-pQTL	Intron	NA	2.303e-08	3.505
8	136427567	rs75045186	T	0.02439	Yes	CTH	Distant-pQTL	Other.intergenic.region	NA	5.615e-09	0.6386
3	188108945	rs115712356	C	0.01045	No	AP1B1	Distant-pQTL	Intron	NA	2.928e-08	-0.02733
8	57959206	rs12678281	A	0.02091	No	COL18A1	Distant-pQTL	Other.intergenic.region	NA	2.485e-08	0.04298
21	16123195	rs1459718	T	0.02787	Yes	ACTN4	Distant-pQTL	Noncoding.exon	NA	9.476e-09	0.224
11	58245394	rs561745412	A	0.01394	No	ANP32A	Distant-pQTL	Other.intergenic.region	NA	2.593e-08	0.08302
7	42731648	rs374075957	T	0.01394	No	WARS	Distant-pQTL	Intron	NA	1.919e-08	0.05702
9	119080514	rs7872785	C	0.01916	Yes	FHL1	Distant-pQTL	Intron	NA	1.665e-09	0.005875
18	61375278	rs79794783	C	0.01742	No	GSN	Distant-pQTL	Intron	NA	1.904e-11	0.05342
10	23780842	rs75469425	T	0.0122	No	GLDC	Distant-pQTL	Other.intergenic.region	NA	5.788e-09	3.514
6	36644755	rs36228198	A	0.0122	Yes	PSMD12	Distant-pQTL	Intron	TF_binding_site	7.888e-09	-0.02942
17	8070123	rs1157610362	C	0.01045	Yes	SERPINA1	Distant-pQTL	Other.intergenic.region	NA	5.26e-09	2.847
11	35001163	rs57376219	G	0.01394	No	RMDN3	Distant-pQTL	Intron	NA	2.547e-08	0.01665
9	86882579	rs149470048	A	0.01045	Yes	CES2	Distant-pQTL	Other.intergenic.region	NA	2.721e-08	0.4072
13	98556788	rs78767555	C	0.01394	Yes	AK4	Distant-pQTL	Other.intergenic.region	NA	1.592e-08	0.279
15	101057277	rs77151369	T	0.01394	No	ENO1	Distant-pQTL	Intron	NA	2.224e-08	1.61
7	80657982	rs76622811	C	0.01045	Yes	RAB14	Distant-pQTL	Other.intergenic.region	NA	1.943e-09	0.03158
1	85884076	rs7525786	C	0.4495	No	DDAH1	Local-pQTL	Open.chromatin.region	TF_binding_site;open_chromatin_region	7.698e-25	-0.1098
1	191380140	rs78449954	A	0.0122	Yes	CNN2	Distant-pQTL	Other.intergenic.region	NA	1.95e-08	0.01776
19	44497567	rs8104126	C	0.01742	Yes	CLYBL	Distant-pQTL	Intron	NA	2.047e-09	0.08753
4	32520712	rs6817182	G	0.04355	Yes	FHL1	Distant-pQTL	Other.intergenic.region	NA	1.236e-09	0.004536
5	72863285	rs57497378	G	0.0122	Yes	HADHB	Distant-pQTL	Noncoding.exon	TF_binding_site;promoter	1.69e-08	0.5474
13	78836979	rs117305609	T	0.02439	Yes	COL14A1	Distant-pQTL	Intron	NA	6.365e-09	0.09017
8	57958799	rs2873586	T	0.02091	No	COL18A1	Distant-pQTL	Other.intergenic.region	NA	2.485e-08	0.04298
4	99992853	rs1061187	A	0.08362	No	VCL	Distant-pQTL	UTR	NA	3.669e-09	-0.2569
5	38149748	rs139698792	C	0.01568	No	PRDX5	Distant-pQTL	Intron	NA	3.88e-09	-0.4855
9	72016720	rs146876009	T	0.01045	No	SBDS	Distant-pQTL	Other.intergenic.region	NA	4.203e-09	0.06539
18	72960946	rs144311567	T	0.0122	No	LRRC59	Distant-pQTL	Promoter	TF_binding_site;promoter	3.387e-10	0.1161
10	7096992	rs117733511	A	0.0122	Yes	PLD3	Distant-pQTL	Other.intergenic.region	CTCF_binding_site;TF_binding_site	1.531e-10	0.02994
3	14929321	rs73814857	G	0.01568	No	AKR1D1	Distant-pQTL	Intron	TF_binding_site;CTCF_binding_site	1.436e-08	0.611
2	75674648	rs17742525	G	0.02265	No	GARS	Distant-pQTL	Other.intergenic.region	NA	2.219e-09	0.03111
5	30138336	rs76634309	G	0.01568	Yes	FIS1	Distant-pQTL	Other.intergenic.region	NA	1.043e-08	0.03358
10	7918701	rs74554559	A	0.0453	Yes	PKM	Distant-pQTL	Intron	NA	5.416e-10	0.2867
4	136749301	rs28673668	C	0.0122	No	ATIC	Distant-pQTL	Other.intergenic.region	NA	2.862e-08	-0.2002
14	93519236	rs147192947	A	0.01045	No	ANP32A	Distant-pQTL	Intron	NA	2.978e-08	0.1031
3	132403418	rs34391943	T	0.01045	Yes	PCCA	Distant-pQTL	CDS	NA	9.299e-09	0.3427
11	40264616	rs140691861	C	0.01045	Yes	OAT	Distant-pQTL	Intron	NA	1.635e-08	0.08249
2	173657381	rs145449227	T	0.01045	Yes	FHL1	Distant-pQTL	Intron	NA	2.356e-09	0.008391
4	100057858	rs779994576	TA	0.2474	No	VCL	Distant-pQTL	Intron	NA	2.445e-31	-0.3049
18	50479663	rs10502958	A	0.02613	No	AKR1B10	Distant-pQTL	Intron	NA	2.312e-08	1.393
4	100322445	rs991316	T	0.4582	No	S100A11	Distant-pQTL	Promoter.flanking.region	TF_binding_site;promoter_flanking_region	1.01e-12	0.1225
5	96131483	rs13173167	T	0.2108	No	ERAP1	Local-pQTL	Intron	NA	4.165e-11	-0.005073
18	75425053	rs117438017	C	0.05575	No	LPP	Distant-pQTL	Other.intergenic.region	NA	1.202e-08	0.003565
3	14892460	rs73815969	T	0.01568	No	AKR1D1	Distant-pQTL	Intron	NA	1.436e-08	0.611
5	78324482	rs2303129	C	0.3084	No	BHMT2	Local-pQTL	Neighbor.gene.intron	NA	2.564e-08	0.095
21	46885032	rs78392209	C	0.0122	No	FDXR	Distant-pQTL	Promoter.flanking.region	TF_binding_site;promoter_flanking_region	1.99e-08	0.02879
12	6044203	rs77115930	C	0.04355	No	GCN1	Distant-pQTL	Intron	NA	9.461e-09	0.02004
5	144365314	rs35005720	T	0.0122	Yes	TAGLN	Distant-pQTL	Other.intergenic.region	NA	1.326e-10	0.3903
8	8471933	rs79180029	C	0.02091	Yes	ENO1	Distant-pQTL	Other.intergenic.region	NA	1.41e-08	1.239
1	151407693	rs11578888	A	0.2613	No	PSMB4	Local-pQTL	Enhancer	TF_binding_site;enhancer	1.343e-12	-0.0146
14	53281883	rs4898765	T	0.4408	Yes	GNPNAT1	Local-pQTL	Neighbor.gene.intron	NA	6.731e-19	-0.01895
15	61352407	rs78141454	C	0.01394	Yes	COQ9	Distant-pQTL	Intron	NA	1.34e-08	0.01895
5	140595905	rs114032728	A	0.01568	Yes	CCDC58	Distant-pQTL	CDS	NA	3.731e-11	-0.01644
22	37386920	rs713829	C	0.2683	Yes	MPST	Local-pQTL	Other.intergenic.region	NA	7.792e-09	-0.1294
4	136741367	rs115637369	G	0.0122	No	ATIC	Distant-pQTL	Other.intergenic.region	NA	2.862e-08	-0.2002
16	1041460	rs237679	A	0.03659	Yes	HNRNPH3	Distant-pQTL	Promoter.flanking.region	promoter_flanking_region	2.199e-08	0.04658
9	110803859	rs59310546	A	0.01568	Yes	CA1	Distant-pQTL	Promoter.flanking.region	TF_binding_site;promoter_flanking_region	3.049e-09	2.913
4	100261952	rs1693471	A	0.3467	No	SERPINC1	Distant-pQTL	Intron	NA	1.914e-40	-0.006039
12	117283027	rs143841382	G	0.01045	Yes	CLIC1	Distant-pQTL	Intron	NA	2.301e-08	0.1944
11	58266103	rs7937507	A	0.01394	No	ANP32A	Distant-pQTL	Promoter.flanking.region	TF_binding_site;promoter_flanking_region	2.593e-08	0.08302
8	5364596	rs113392843	T	0.01568	No	VDAC1	Distant-pQTL	Noncoding.exon	NA	9.36e-09	0.3543
6	34051866	rs76538128	A	0.01045	No	HAO1	Distant-pQTL	Intron	NA	2.843e-08	1.116
12	110002819	rs10850380	A	0.4268	No	MMAB	Local-pQTL	Neighbor.gene.exon	NA	3.027e-11	0.01822
1	209566028	rs115556076	A	0.01568	No	HBD	Distant-pQTL	Other.intergenic.region	NA	3.883e-09	3.905
7	3027824	rs80277058	G	0.01045	Yes	TGM2	Distant-pQTL	Intron	NA	1.925e-09	2.107
14	77876157	rs548013310	G	0.01045	No	GSTZ1	Local-pQTL	Neighbor.gene.intron	TF_binding_site;CTCF_binding_site	1.471e-08	0.2366
5	13931655	rs13355875	G	0.0122	Yes	CCDC58	Distant-pQTL	Intron	NA	8.25e-09	-0.0156
9	1502481	rs946512008	G	0.02265	Yes	CORO1A	Distant-pQTL	Other.intergenic.region	NA	2.332e-08	0.0621
12	109961484	rs149493092	GC	0.1882	No	MMAB	Local-pQTL	Neighbor.gene.intron	TF_binding_site	7.418e-33	-0.03833
12	48308865	rs202185410	G	0.01045	No	HEBP1	Distant-pQTL	Intron	NA	1.932e-08	0.0757
12	117370974	rs41364651	C	0.0122	No	CNN3	Distant-pQTL	Intron	NA	4.375e-10	0.01873
13	52132231	rs79083736	G	0.01045	Yes	LASP1	Distant-pQTL	Other.intergenic.region	NA	2.434e-08	0.04828
11	103971822	rs150170955	A	0.02265	No	FH	Distant-pQTL	Intron	NA	6.754e-09	0.3198
13	43828102	rs57444328	C	0.02439	Yes	GGT5	Distant-pQTL	Intron	NA	1.262e-08	0.06329
8	776793	rs145923053	T	0.02091	Yes	ACO2	Distant-pQTL	Intron	NA	1.487e-10	0.458
2	127644742	rs74949468	C	0.0122	Yes	TOMM70	Distant-pQTL	Other.intergenic.region	TF_binding_site;CTCF_binding_site	6.724e-09	0.0364
4	136745124	rs113999548	C	0.0122	No	ATIC	Distant-pQTL	Other.intergenic.region	NA	2.862e-08	-0.2002
15	61353984	rs8030272	A	0.01394	No	COQ9	Distant-pQTL	Intron	NA	1.34e-08	0.01895
22	25781394	rs113914726	C	0.02787	No	ETFDH	Distant-pQTL	Intron	NA	4.697e-09	0.1382
6	124187608	rs7743700	T	0.03659	No	C9orf64	Distant-pQTL	Intron	NA	2.761e-10	-0.004289
4	100059732	rs7694646	A	0.2474	No	VCL	Distant-pQTL	Intron	NA	2.445e-31	-0.3049
16	28882424	rs7498603	C	0.3693	No	SULT1A1	Local-pQTL	Neighbor.gene.intron	NA	2.855e-08	-0.4585
5	137960527	rs190120440	T	0.0122	Yes	DPYSL2	Distant-pQTL	Enhancer	TF_binding_site;enhancer	1.467e-08	0.2801
6	84896316	rs202045843	T	0.03484	No	TPT1	Distant-pQTL	CDS	NA	7.002e-09	0.09651
14	74053846	rs1277470993	C	0.2282	No	ACOT1	Local-pQTL	Other.intergenic.region	NA	7.83e-15	0.2925
14	42064996	rs146619874	T	0.0122	No	CES2	Distant-pQTL	Intron	NA	1.063e-08	0.3482
1	57105895	rs141402180	G	0.01568	No	LDHB	Distant-pQTL	Intron	NA	5.571e-09	0.1347
5	24964678	rs1209242873	A	0.01045	Yes	KATNAL2	Distant-pQTL	Other.intergenic.region	NA	2.821e-08	0.06868
10	102502035	rs117440655	T	0.0122	Yes	CLIC1	Distant-pQTL	Intron	NA	2.399e-08	0.1586
7	82236173	rs60708498	T	0.01394	Yes	SPRYD4	Distant-pQTL	Other.intergenic.region	NA	2.663e-08	0.1754
1	35155294	rs72655737	C	0.01742	Yes	LCP1	Distant-pQTL	Other.intergenic.region	NA	8.268e-10	0.6197
19	48619154	rs35100567	T	0.01045	Yes	CAPNS1	Distant-pQTL	CDS	NA	3.334e-13	0.03203
22	24255296	rs4822455	C	0.4408	Yes	GSTT1	Local-pQTL	Other.intergenic.region	NA	1.201e-21	-0.1516
6	32919575	rs146693865	G	0.01045	Yes	CNN2	Distant-pQTL	Promoter	TF_binding_site;promoter	1.784e-08	0.01914
6	112302077	rs620786	T	0.02613	No	CS	Distant-pQTL	Other.intergenic.region	NA	1.001e-08	0.1153
12	109941451	rs6606728	T	0.1882	No	MMAB	Local-pQTL	Neighbor.gene.intron	NA	7.418e-33	-0.03833
1	228404305	rs180689095	A	0.0122	Yes	GGH	Distant-pQTL	CDS	NA	5.472e-10	0.1018
15	34053812	rs372995173	AAT	0.01742	No	SERPINA1	Distant-pQTL	Intron	NA	7.384e-09	2.464
15	88969282	rs7165009	T	0.0331	Yes	HINT1	Distant-pQTL	Other.intergenic.region	NA	4.156e-09	-0.1646
1	18125273	rs115669506	C	0.0122	Yes	TKT	Distant-pQTL	Intron	NA	1.801e-08	0.8034
3	188104678	rs76553268	A	0.01045	No	AP1B1	Distant-pQTL	Intron	NA	2.928e-08	-0.02733
14	43493825	rs76686504	G	0.0122	Yes	MAP4	Distant-pQTL	Other.intergenic.region	NA	2.608e-08	0.0218
8	90998207	rs12677527	T	0.3293	No	PSMD4	Distant-pQTL	Intron	NA	5.804e-12	-0.1097
11	71426440	rs184383372	G	0.01394	No	FDXR	Distant-pQTL	Intron	NA	2.154e-08	0.03596
6	32925416	rs192157402	C	0.01045	No	FHL1	Distant-pQTL	Intron	NA	3.143e-09	0.008308
12	117411657	rs115930731	G	0.0122	No	GARS	Distant-pQTL	Intron	NA	5.172e-09	0.04081
4	32510535	rs77686723	G	0.04355	Yes	FHL1	Distant-pQTL	Other.intergenic.region	NA	1.236e-09	0.004536
2	75673299	rs17691498	T	0.02265	No	CTSA	Distant-pQTL	Other.intergenic.region	NA	2.13e-09	0.04561
5	137960527	rs190120440	T	0.0122	Yes	CAPN2	Distant-pQTL	Enhancer	TF_binding_site;enhancer	5.141e-10	0.05797
7	112814250	rs73715566	A	0.0122	No	LCP1	Distant-pQTL	Other.intergenic.region	NA	2.624e-08	0.721
11	58249592	rs75446516	G	0.01394	No	ANP32A	Distant-pQTL	Other.intergenic.region	NA	2.593e-08	0.08302
22	24255296	rs4822455	C	0.4408	Yes	MIF	Local-pQTL	Other.intergenic.region	NA	6.135e-63	0.7224
11	75922638	rs11821220	A	0.01045	Yes	EIF4A2	Distant-pQTL	Intron	NA	9.603e-11	0.05359
3	99440556	rs73860416	A	0.01045	Yes	SERPINF1	Distant-pQTL	Enhancer	TF_binding_site;enhancer	1.124e-08	0.02397
4	100055575	rs1354281413	G	0.2474	No	VCL	Distant-pQTL	Intron	NA	2.445e-31	-0.3049
4	43204743	rs78994049	T	0.02265	No	HP	Distant-pQTL	Intron	NA	2.255e-08	3.353
18	75424895	rs146908275	T	0.04878	No	CSRP1	Distant-pQTL	Other.intergenic.region	NA	1.287e-08	0.01513
6	52604054	rs2180312	A	0.4686	Yes	GSTA2	Local-pQTL	Other.intergenic.region	NA	1.072e-09	-0.3224
10	11791880	rs12220299	C	0.0331	No	ABAT	Distant-pQTL	Intron	TF_binding_site	2.306e-09	1.493
15	70418094	rs150900076	A	0.01568	No	DPP7	Distant-pQTL	Enhancer	enhancer	3.506e-09	0.1418
9	136139833	rs141515001	C	0.0122	No	KATNAL2	Distant-pQTL	Intron	NA	2.985e-08	0.05071
17	48943592	rs146677221	G	0.0122	Yes	BPNT1	Distant-pQTL	UTR	TF_binding_site;promoter	4.329e-09	0.04757
12	109931594	rs2287192	A	0.1882	No	MMAB	Local-pQTL	Neighbor.gene.intron	NA	7.418e-33	-0.03833
12	122297738	rs2596144	T	0.1307	No	HPD	Local-pQTL	Intron	NA	1.291e-08	-0.7041
10	113269909	rs113817682	G	0.0122	Yes	HSD17B4	Distant-pQTL	Other.intergenic.region	NA	2.521e-09	1.832
4	43208319	rs76274174	T	0.02265	No	EMILIN2	Distant-pQTL	Intron	NA	1.416e-11	0.1132
1	157562091	rs138680366	G	0.01916	No	SEPT11	Distant-pQTL	Intron	NA	1.692e-08	0.03043
22	27947343	rs16985021	G	0.01045	Yes	CSTA	Distant-pQTL	Other.intergenic.region	NA	2.156e-08	0.03369
17	4317911	rs184015392	C	0.01045	Yes	PCCB	Distant-pQTL	Other.intergenic.region	NA	2.701e-08	0.446
12	110035773	rs4766480	G	0.1882	No	MMAB	Local-pQTL	Neighbor.gene.exon	TF_binding_site;CTCF_binding_site	1.218e-32	-0.03823
4	100117117	rs144705440	C	0.1568	No	VCL	Distant-pQTL	Intron	NA	2.572e-13	-0.2452
19	13024250	rs741702	A	0.3902	Yes	GCDH	Local-pQTL	Intron	NA	1.712e-08	-0.03679
7	107748315	rs114349754	G	0.0122	Yes	ANP32A	Distant-pQTL	Intron	NA	1.737e-08	0.1166
17	38662008	rs1257369652	T	0.02613	No	GGH	Distant-pQTL	Other.intergenic.region	NA	2.045e-09	0.06445
1	64127468	rs2749097	G	0.2021	No	PGM1	Local-pQTL	Promoter.flanking.region	TF_binding_site;promoter_flanking_region	5.015e-13	-0.7341
9	119046003	rs118033375	A	0.01916	Yes	ACSS3	Distant-pQTL	Intron	NA	1.149e-08	0.1493
4	2324192	rs79194530	A	0.01742	Yes	FTH1	Distant-pQTL	Intron	NA	1.206e-10	0.157
4	113786069	rs190457141	T	0.01045	No	MYO1B	Distant-pQTL	Intron	NA	1.189e-08	0.1511
11	8215555	rs55682599	C	0.02439	No	OAT	Distant-pQTL	Promoter.flanking.region	TF_binding_site;promoter_flanking_region	1.169e-08	0.04984
20	60742906	rs116001533	A	0.0122	No	FXN	Distant-pQTL	Intron	NA	2.987e-08	-0.006778
8	53318291	rs11989519	C	0.01045	No	SPTAN1	Distant-pQTL	Noncoding.exon	NA	2.829e-08	0.5046
1	44200991	rs72678661	T	0.01045	Yes	CTH	Distant-pQTL	Intron	NA	8.861e-09	0.9579
9	90535164	rs185071524	T	0.01045	Yes	ORM1	Distant-pQTL	Intron	NA	2.085e-08	0.9027
14	42069986	rs78359084	T	0.0122	No	CES2	Distant-pQTL	Intron	TF_binding_site;CTCF_binding_site	1.063e-08	0.3482
8	37478592	rs79348019	A	0.01045	Yes	ALDOA	Distant-pQTL	Open.chromatin.region	TF_binding_site;open_chromatin_region	1.62e-10	0.4515
14	77905939	rs117308223	A	0.01045	No	GSTZ1	Local-pQTL	Neighbor.gene.intron	NA	1.471e-08	0.2366
7	100310612	rs73711148	C	0.01045	Yes	ECI1	Distant-pQTL	Other.intergenic.region	NA	2.695e-09	0.3743
6	18152540	rs76574179	C	0.04007	No	TPMT	Local-pQTL	Intron	NA	6.781e-14	-0.04905
13	113378290	rs73576459	G	0.0122	Yes	PRDX5	Distant-pQTL	Intron	NA	1.475e-08	-0.5474
6	18144098	rs141831144	A	0.04181	No	TPMT	Local-pQTL	Intron	NA	2.064e-13	-0.0472
3	30122693	rs561883889	A	0.05401	Yes	ARHGDIB	Distant-pQTL	Other.intergenic.region	NA	2.621e-08	0.03743
3	185937582	rs76166107	C	0.01045	No	HPD	Distant-pQTL	Promoter.flanking.region	TF_binding_site;CTCF_binding_site;promoter_flanking_region	4.891e-09	2.513
12	122358816	rs1678967	A	0.1185	No	HPD	Local-pQTL	Enhancer	TF_binding_site;enhancer	1.802e-08	-0.748
7	111676585	rs17159180	C	0.02962	Yes	KRT8	Distant-pQTL	Intron	NA	1.195e-08	3.036
12	110316685	rs76313061	C	0.02091	Yes	PLD3	Distant-pQTL	Promoter	TF_binding_site;promoter	1.433e-08	0.01933
2	81997554	rs145185252	G	0.01045	Yes	HSPH1	Distant-pQTL	Other.intergenic.region	NA	4.109e-10	0.0837
10	11790119	rs4747936	A	0.0331	No	ABAT	Distant-pQTL	Intron	TF_binding_site	2.306e-09	1.493
9	110803859	rs59310546	A	0.01568	Yes	HNRNPH3	Distant-pQTL	Promoter.flanking.region	TF_binding_site;promoter_flanking_region	2.446e-10	0.09386
12	109997645	rs7964021	G	0.4303	Yes	MMAB	Local-pQTL	Intron	TF_binding_site;CTCF_binding_site	2.227e-11	0.0182
12	109992149	rs35145546	G	0.1864	No	MMAB	Local-pQTL	UTR	NA	2.244e-33	-0.03862
6	24469996	rs192684352	C	0.01045	Yes	SNRPD3	Distant-pQTL	Open.chromatin.region	TF_binding_site;open_chromatin_region	2.419e-08	0.05314
2	190452249	rs146361420	C	0.01045	Yes	VDAC1	Distant-pQTL	Other.intergenic.region	NA	2.887e-08	0.3086
1	110263610	rs77489340	C	0.06098	No	GSTM3	Local-pQTL	Enhancer	TF_binding_site;enhancer	1.283e-08	0.06486
12	110016559	rs4766613	A	0.1847	No	MMAB	Local-pQTL	Neighbor.gene.intron	NA	9.863e-33	-0.03839
11	58252711	rs115446026	C	0.01394	No	ANP32A	Distant-pQTL	Other.intergenic.region	NA	2.593e-08	0.08302
17	44158089	rs372176508	C	0.01045	Yes	LMNA	Distant-pQTL	Intron	NA	1.501e-08	-0.4379
6	165200433	rs561688002	T	0.01045	No	ACLY	Distant-pQTL	Other.intergenic.region	NA	3.048e-11	0.362
1	224883101	rs371587656	C	0.0122	No	AGXT	Distant-pQTL	Enhancer	TF_binding_site;enhancer	6.159e-10	8.766
14	42073815	rs1491113470	C	0.0122	No	CES2	Distant-pQTL	Promoter	TF_binding_site;promoter	1.063e-08	0.3482
1	85927407	rs12032315	T	0.1307	No	DDAH1	Local-pQTL	Intron	TF_binding_site	4.913e-09	-0.09582
4	158041034	rs185017708	C	0.01394	Yes	SERPINA3	Distant-pQTL	Intron	NA	9.297e-11	0.1971
1	246376220	rs140841346	G	0.01568	Yes	S100A9	Distant-pQTL	Intron	NA	8.613e-09	0.1535
1	110266754	rs11101992	C	0.3066	Yes	GSTM3	Local-pQTL	Neighbor.gene.intron	NA	7.497e-12	0.04323
2	53725494	rs114616821	C	0.02962	Yes	C11orf54	Distant-pQTL	Promoter.flanking.region	TF_binding_site;promoter_flanking_region	2.659e-08	0.2068
6	81182688	rs141911523	A	0.01045	No	AOC3	Distant-pQTL	Other.intergenic.region	NA	2.174e-08	0.02164
1	64117537	rs2269238	T	0.2404	No	PGM1	Local-pQTL	Enhancer	TF_binding_site;enhancer	1.332e-13	-0.7098
5	96179346	rs2911138	C	0.2805	Yes	ERAP1	Local-pQTL	Neighbor.gene.intron	NA	1.832e-13	0.005226
1	180690480	rs115665962	T	0.01916	Yes	HSPA6	Distant-pQTL	Intron	NA	5.808e-12	0.02636
7	62565306	rs150493296	T	0.0122	Yes	AGXT	Distant-pQTL	Other.intergenic.region	NA	1.301e-08	6.613
6	36644755	rs36228198	A	0.0122	Yes	SAR1A	Distant-pQTL	Intron	TF_binding_site	1.216e-08	-0.04899
2	56552246	rs114819003	A	0.01045	Yes	FTH1	Distant-pQTL	Intron	NA	2.12e-08	0.2002
14	64110592	rs112955922	T	0.0122	Yes	EPHX1	Distant-pQTL	Other.intergenic.region	TF_binding_site	1.552e-08	4.255
10	44882105	rs11239027	A	0.02265	Yes	RAB14	Distant-pQTL	Promoter	TF_binding_site;CTCF_binding_site;promoter	5.965e-10	0.01702
9	132819256	rs113205261	T	0.01568	Yes	ACSM2B	Distant-pQTL	Enhancer	TF_binding_site;enhancer	1.431e-08	1.287
11	133944695	rs77533619	A	0.01045	Yes	EMILIN2	Distant-pQTL	Intron	NA	4.598e-09	0.1345
15	58198764	rs55939729	C	0.01916	Yes	ALDOA	Distant-pQTL	Other.intergenic.region	NA	2.452e-08	0.2702
18	12065379	rs78033763	A	0.01916	Yes	PGD	Distant-pQTL	Other.intergenic.region	NA	1.134e-08	0.3507
15	101066339	rs78557766	A	0.01394	No	ENO1	Distant-pQTL	Intron	TF_binding_site;CTCF_binding_site	2.224e-08	1.61
2	216745391	rs4073010	T	0.03833	Yes	CYP2D6	Distant-pQTL	Enhancer	TF_binding_site;enhancer	1.986e-09	0.07694
14	42063086	rs8013279	A	0.0122	No	CES2	Distant-pQTL	Intron	NA	1.063e-08	0.3482
4	100260171	rs1789902	T	0.3467	No	S100A11	Distant-pQTL	Intron	NA	2.511e-45	-0.2257
4	88214840	rs10026092	C	0.4913	Yes	HSD17B13	Local-pQTL	Other.intergenic.region	NA	3.943e-13	-0.2601
3	19539244	rs74616384	G	0.09408	Yes	LAP3	Distant-pQTL	Intron	NA	8.52e-09	0.4075
1	85884091	rs7547571	G	0.4216	No	DDAH2	Distant-pQTL	Open.chromatin.region	TF_binding_site;open_chromatin_region	3.641e-11	-0.01726
12	109973297	rs4766609	G	0.1882	No	MMAB	Local-pQTL	Neighbor.gene.exon	NA	7.418e-33	-0.03833
5	107648199	rs200293490	C	0.0122	Yes	MT1H	Distant-pQTL	Intron	NA	3.583e-09	0.05794
7	92507628	rs75133308	C	0.0122	Yes	AGT	Distant-pQTL	Intron	NA	2.943e-09	0.07204
2	56556563	rs76028094	G	0.01045	No	FTH1	Distant-pQTL	Intron	NA	5.878e-09	0.2126
11	58298823	rs1328050180	C	0.01394	No	ANP32A	Distant-pQTL	Intron	NA	2.593e-08	0.08302
3	195420549	rs376595274	T	0.01045	Yes	GLUL	Distant-pQTL	Intron	NA	1.228e-08	0.276
10	67732124	rs12254371	C	0.01045	Yes	KRT2	Distant-pQTL	Intron	NA	7.351e-12	0.5651
12	24183719	rs148276751	G	0.01045	Yes	CPQ	Distant-pQTL	Intron	NA	2.308e-08	0.02599
10	11789290	rs4750089	G	0.0331	No	ABAT	Distant-pQTL	UTR	TF_binding_site;promoter	2.306e-09	1.493
5	157081815	rs111297908	T	0.0122	Yes	CA1	Distant-pQTL	Intron	NA	8.753e-13	3.427
16	62585134	rs147310698	T	0.02091	Yes	TAGLN2	Distant-pQTL	Other.intergenic.region	NA	6.771e-09	0.331
9	80398547	rs143111862	C	0.01045	No	PBDC1	Distant-pQTL	Intron	NA	1.148e-08	0.02624
5	96101944	rs27524	A	0.3624	Yes	ERAP1	Local-pQTL	Intron	NA	1.633e-12	0.004594
18	61384440	rs78060981	G	0.01742	No	GSN	Distant-pQTL	Intron	NA	1.904e-11	0.05342
6	134554367	rs187235695	A	0.01045	Yes	PCCB	Distant-pQTL	Intron	TF_binding_site	2.868e-09	0.3777
22	42392811	rs1062753	A	0.2927	No	CYP2D6	Local-pQTL	Neighbor.gene.exon	NA	3.629e-14	-0.04727
3	14926955	rs73814010	G	0.01568	No	AKR1D1	Distant-pQTL	Intron	TF_binding_site	1.436e-08	0.611
7	80702989	rs118171946	G	0.02265	Yes	FABP3	Distant-pQTL	Promoter.flanking.region	TF_binding_site;promoter_flanking_region	1.691e-08	0.02616
3	188107318	rs138136260	T	0.01045	No	AP1B1	Distant-pQTL	Intron	NA	2.928e-08	-0.02733
18	72178161	rs2278159	C	0.1812	No	CNDP2	Local-pQTL	CDS	NA	6.199e-09	-0.2636
3	134920813	rs57413366	G	0.04007	Yes	GNMT	Distant-pQTL	Intron	NA	2.764e-08	0.6736
7	53478296	rs17177113	G	0.01916	No	SEPT11	Distant-pQTL	Other.intergenic.region	NA	6.898e-10	-0.02745
12	98765304	rs79183494	A	0.01394	Yes	HRG	Distant-pQTL	Promoter.flanking.region	TF_binding_site;promoter_flanking_region	2.922e-08	0.08948
16	20481672	rs1505100	T	0.3049	No	ACSM5	Local-pQTL	Neighbor.gene.intron	NA	4.414e-13	-0.02151
14	93519003	rs116626996	A	0.01045	Yes	ANP32A	Distant-pQTL	Intron	NA	2.978e-08	0.1031
7	134135621	rs2229542	C	0.01916	Yes	TPM4	Distant-pQTL	CDS	NA	9.964e-09	0.1046
1	201328095	rs2275864	A	0.01742	Yes	ALDH16A1	Distant-pQTL	Promoter.flanking.region	TF_binding_site;promoter_flanking_region	7.007e-09	0.02782
10	11800984	rs10752228	T	0.0331	No	ABAT	Distant-pQTL	Promoter.flanking.region	TF_binding_site;CTCF_binding_site;promoter_flanking_region	2.306e-09	1.493
4	16547144	rs16893618	G	0.01045	Yes	CNN2	Distant-pQTL	Intron	NA	8.796e-11	0.02192
1	64112169	rs12122838	C	0.2108	No	PGM1	Local-pQTL	Intron	NA	9.279e-14	-0.7322
8	15970450	rs201313185	T	0.02091	No	PRDX4	Distant-pQTL	Intron	NA	2.717e-08	0.1414
18	50492689	rs72926165	C	0.02613	No	AKR1B10	Distant-pQTL	Open.chromatin.region	TF_binding_site;open_chromatin_region	2.312e-08	1.393
2	113560000	rs192824865	G	0.01394	No	CSTA	Distant-pQTL	Other.intergenic.region	NA	1.064e-09	0.05667
8	12794910	rs73542871	T	0.02091	Yes	LRG1	Distant-pQTL	Other.intergenic.region	NA	3.418e-09	0.04903
21	46883672	rs140333350	G	0.0122	No	FDXR	Distant-pQTL	Intron	NA	1.99e-08	0.02879
4	100262041	rs1789903	G	0.3467	No	S100A11	Distant-pQTL	Intron	NA	2.511e-45	-0.2257
5	137960527	rs190120440	T	0.0122	Yes	CKB	Distant-pQTL	Enhancer	TF_binding_site;enhancer	5.315e-09	0.03064
8	27388199	rs10503812	A	0.2195	Yes	EPHX2	Local-pQTL	Intron	NA	2.269e-09	0.2458
6	48113910	rs114766077	A	0.01742	Yes	AMACR	Distant-pQTL	Enhancer	TF_binding_site;enhancer	1.608e-09	0.04813
21	31225711	rs117155764	G	0.0122	Yes	S100A6	Distant-pQTL	Intron	NA	2.004e-09	-0.1381
5	82618571	rs2077708	C	0.01045	Yes	MYO1B	Distant-pQTL	Promoter.flanking.region	TF_binding_site;promoter_flanking_region	2.605e-08	0.1504
1	39618974	rs77210652	T	0.0122	No	ACLY	Distant-pQTL	Intron	TF_binding_site	4.267e-09	0.2618
2	191224299	rs2067399	A	0.3624	No	HIBCH	Local-pQTL	Promoter	promoter	1.653e-14	-0.1505
6	36644755	rs36228198	A	0.0122	Yes	MTHFS	Distant-pQTL	Intron	TF_binding_site	5.223e-09	-0.05396
12	109908084	rs4766474	C	0.1882	No	MMAB	Local-pQTL	Neighbor.gene.exon	NA	7.418e-33	-0.03833
7	121147147	rs117042944	T	0.0331	Yes	CIITA	Distant-pQTL	Other.intergenic.region	NA	9.748e-09	0.2889
7	108456804	rs6971377	T	0.01916	Yes	ARHGDIA	Distant-pQTL	Other.intergenic.region	NA	2.589e-08	0.07976
11	40324016	rs2902086	G	0.0122	No	UCHL3	Distant-pQTL	Intron	NA	1.51e-09	-0.01509
12	109928013	rs7976796	T	0.1882	No	MMAB	Local-pQTL	Neighbor.gene.exon	NA	7.418e-33	-0.03833
2	211396720	rs76998999	G	0.0122	No	ACSM2B	Distant-pQTL	Intron	NA	2.26e-08	1.595
6	18132495	rs78846846	A	0.03659	No	TPMT	Local-pQTL	Intron	NA	1.101e-15	-0.05459
8	108477097	rs28477973	A	0.01742	Yes	SERPINA1	Distant-pQTL	Intron	NA	2.375e-08	2.526
10	12182121	rs74474517	A	0.04878	Yes	TXNL1	Distant-pQTL	Intron	NA	4.975e-09	0.02817
17	55320893	rs79677007	C	0.04007	Yes	ABAT	Distant-pQTL	Enhancer	TF_binding_site;CTCF_binding_site;enhancer	2.65e-08	1.382
5	137960527	rs190120440	T	0.0122	Yes	CNN2	Distant-pQTL	Enhancer	TF_binding_site;enhancer	2.475e-11	0.02087
3	141292391	rs201808003	A	0.01394	No	ATOX1	Distant-pQTL	Intron	NA	1.64e-08	0.02205
3	7755588	rs73809689	C	0.01045	Yes	GYG2	Distant-pQTL	Enhancer	TF_binding_site;enhancer	1.929e-08	0.01261
5	140109022	rs1307313562	G	0.0122	Yes	PRDX4	Distant-pQTL	Other.intergenic.region	NA	2.533e-08	0.1827
9	132842540	rs76076154	C	0.01394	No	ACSM2B	Distant-pQTL	Intron	NA	2.076e-10	1.518
12	110034435	rs397714540	TG	0.1882	No	MMAB	Local-pQTL	Neighbor.gene.exon	TF_binding_site;CTCF_binding_site	1.218e-32	-0.03823
11	127352146	rs142287818	G	0.01045	Yes	HIST1H1C	Distant-pQTL	Other.intergenic.region	NA	3.765e-09	0.03417
18	75458421	rs78328874	G	0.04704	Yes	S100A6	Distant-pQTL	Other.intergenic.region	NA	3.644e-10	0.06241
7	64447987	rs138664809	T	0.01045	No	DIABLO	Distant-pQTL	Intron	NA	2.736e-08	0.01252
9	128576556	rs1295381598	G	0.02439	Yes	C11orf54	Distant-pQTL	Intron	NA	8.912e-10	0.2649
12	109790741	rs4486687	A	0.453	No	MMAB	Local-pQTL	Neighbor.gene.intron	NA	2.599e-11	-0.01736
5	96120198	rs61529973	TAAAC	0.2857	No	ERAP1	Local-pQTL	Intron	NA	5.919e-16	0.005534
1	88142168	rs78421487	T	0.0122	No	DDB1	Distant-pQTL	Intron	NA	3.008e-10	0.2463
12	109924528	rs12579916	G	0.1899	No	MMAB	Local-pQTL	Neighbor.gene.intron	NA	2.405e-33	-0.03848
5	83362312	rs138920492	G	0.01045	Yes	F2	Distant-pQTL	CDS	NA	2.922e-08	0.03566
4	100060794	rs17218560	G	0.2474	No	VCL	Distant-pQTL	Intron	NA	2.445e-31	-0.3049
5	64237634	rs148380716	C	0.01045	Yes	VDAC1	Distant-pQTL	Intron	NA	5.799e-09	0.2875
4	136749756	rs33928481	A	0.0122	No	ATIC	Distant-pQTL	Other.intergenic.region	NA	2.862e-08	-0.2002
14	61284403	rs4151224	A	0.01568	Yes	ACSM2B	Distant-pQTL	Intron	NA	3.981e-09	1.4
19	6190599	rs35521854	G	0.01742	No	LRRC59	Distant-pQTL	CDS	NA	4.21e-09	0.105
5	26429466	rs77026916	T	0.01742	No	APOC1	Distant-pQTL	Other.intergenic.region	NA	1.201e-08	0.03084
14	77852600	rs151236605	G	0.01045	No	GSTZ1	Local-pQTL	Neighbor.gene.intron	NA	1.471e-08	0.2366
8	8617698	rs150257085	C	0.01045	Yes	ARG1	Distant-pQTL	Intron	NA	1.645e-08	4.01
3	6532387	rs113587503	G	0.03136	No	HSD17B13	Distant-pQTL	Promoter	TF_binding_site;CTCF_binding_site;promoter	1.46e-08	0.5909
5	102169906	rs146003867	G	0.01742	Yes	GSN	Distant-pQTL	Intron	NA	9.963e-16	0.05739
6	30784344	rs574050376	T	0.02613	Yes	AFMID	Distant-pQTL	Intron	NA	2.239e-08	0.0124
9	81660662	rs151103977	G	0.0122	Yes	SEPT11	Distant-pQTL	Other.intergenic.region	NA	8.407e-10	0.04047
10	129135911	rs61870291	G	0.03136	Yes	FHL1	Distant-pQTL	Intron	TF_binding_site	8.762e-09	0.004523
21	46886614	rs113918058	T	0.0122	No	FDXR	Distant-pQTL	Promoter.flanking.region	TF_binding_site;promoter_flanking_region	1.99e-08	0.02879
3	141227428	rs115973571	T	0.01394	No	ATOX1	Distant-pQTL	Intron	NA	1.64e-08	0.02205
4	100266696	rs1789916	A	0.3467	No	SERPINC1	Distant-pQTL	Intron	NA	1.914e-40	-0.006039
5	72864007	rs6898164	G	0.0122	No	VDAC2	Distant-pQTL	Promoter	TF_binding_site;promoter	6.829e-09	0.06507
3	137527281	rs80303536	G	0.02091	Yes	PRDX5	Distant-pQTL	Enhancer	TF_binding_site;enhancer	3.824e-09	-0.3821
21	24167413	rs947860015	A	0.01045	Yes	HBG1	Distant-pQTL	Other.intergenic.region	NA	2.875e-08	15.76
1	246392082	rs114304692	A	0.01568	No	S100A9	Distant-pQTL	Intron	NA	8.613e-09	0.1535
22	25799153	rs146949712	T	0.01568	Yes	GLDC	Distant-pQTL	Promoter	TF_binding_site;promoter	1.929e-09	3.167
10	129177828	rs113226773	G	0.01568	Yes	EIF3E	Distant-pQTL	Intron	NA	2.002e-08	0.02703
12	110020579	rs3782899	A	0.1882	No	MMAB	Local-pQTL	Neighbor.gene.intron	CTCF_binding_site;TF_binding_site	1.218e-32	-0.03823
4	100062430	rs13110176	G	0.2474	No	VCL	Distant-pQTL	Intron	NA	2.445e-31	-0.3049
2	191851485	rs2066799	T	0.04181	Yes	COX6B1	Distant-pQTL	Intron	TF_binding_site	2.71e-08	0.02038
10	116056981	rs45528437	A	0.01568	Yes	HSPA4	Distant-pQTL	CDS	NA	1.7e-08	0.06877
4	43807366	rs77222686	T	0.01742	No	NARS	Distant-pQTL	Other.intergenic.region	NA	6.45e-09	0.05062
21	26847404	rs114482911	T	0.02091	Yes	UBE2K	Distant-pQTL	Other.intergenic.region	NA	2.631e-08	-0.0222
4	178582074	rs4234870	T	0.03136	No	SELENBP1	Distant-pQTL	Intron	NA	1.293e-08	1.254
22	24269084	rs6003964	T	0.1777	No	MIF	Local-pQTL	Other.intergenic.region	NA	5.002e-15	0.5291
8	82134049	rs148999089	T	0.01045	Yes	FKBP4	Distant-pQTL	Other.intergenic.region	NA	1.786e-08	0.03854
8	43194688	rs113060148	C	0.01045	Yes	LIPA	Distant-pQTL	Intron	NA	1.31e-11	0.03967
12	116556583	rs117356123	C	0.01916	Yes	SERPINA3	Distant-pQTL	Intron	NA	8.851e-09	0.1848
22	42628335	rs56906457	G	0.1794	Yes	CYP2D6	Local-pQTL	Neighbor.gene.intron	NA	6.961e-10	-0.04693
2	116871427	rs77393244	C	0.01742	Yes	AGXT	Distant-pQTL	Other.intergenic.region	NA	3.4e-09	5.237
7	116300894	rs62469047	A	0.01742	Yes	RTCB	Distant-pQTL	Intron	NA	2.415e-08	0.06191
12	91443560	rs11105949	T	0.0122	Yes	FERMT2	Distant-pQTL	Other.intergenic.region	NA	4.419e-10	0.08775
6	40017743	rs79174837	A	0.01742	No	MAT2A	Distant-pQTL	Other.intergenic.region	NA	6.775e-09	0.01875
8	18488536	rs59706981	C	0.01568	No	CYP3A5	Distant-pQTL	Intron	NA	9.637e-09	0.1024
13	113376642	rs80296940	C	0.01045	No	RHOA	Distant-pQTL	Intron	NA	1.421e-08	-0.2273
6	32925854	rs116838384	G	0.01045	No	CNN2	Distant-pQTL	Intron	NA	1.784e-08	0.01914
5	131475157	rs112892193	C	0.01568	No	TPM4	Distant-pQTL	Other.intergenic.region	NA	1.215e-08	0.1024
7	107938347	rs79347285	T	0.01045	No	DHTKD1	Distant-pQTL	Promoter.flanking.region	TF_binding_site;promoter_flanking_region	5.853e-10	0.08053
1	35155294	rs72655737	C	0.01742	Yes	FKBP1A	Distant-pQTL	Other.intergenic.region	NA	1.668e-09	0.02674
4	100266696	rs1789916	A	0.3467	No	S100A11	Distant-pQTL	Intron	NA	2.511e-45	-0.2257
2	195303499	rs138943155	C	0.0122	Yes	MYO1B	Distant-pQTL	Other.intergenic.region	NA	2.057e-08	0.1476
5	96159992	rs151823	A	0.1045	Yes	ERAP1	Local-pQTL	Promoter.flanking.region	TF_binding_site;promoter_flanking_region	9.152e-09	0.005823
4	88167426	rs76497317	T	0.3502	No	HSD17B13	Local-pQTL	Other.intergenic.region	NA	5.249e-12	-0.2586
8	90999286	rs6991811	C	0.3293	No	PSMD4	Distant-pQTL	Intron	NA	5.804e-12	-0.1097
7	36123756	rs73331403	T	0.01394	Yes	PYCARD	Distant-pQTL	Promoter.flanking.region	TF_binding_site;promoter_flanking_region	1.105e-08	0.01891
11	58223826	rs115803926	A	0.01394	No	ANP32A	Distant-pQTL	Other.intergenic.region	NA	2.593e-08	0.08302
22	24272122	rs5760124	T	0.4721	Yes	MIF	Local-pQTL	Open.chromatin.region	TF_binding_site;CTCF_binding_site;open_chromatin_region	5.616e-36	-0.6068
1	224880806	rs16851979	A	0.0122	Yes	AGXT	Distant-pQTL	Intron	NA	6.159e-10	8.766
6	169423662	rs77982516	A	0.0122	Yes	SERPINF1	Distant-pQTL	Other.intergenic.region	NA	2.866e-08	0.03491
1	112720951	rs12076718	C	0.01742	No	MGMT	Distant-pQTL	Intron	NA	1.727e-09	0.007053
9	119046003	rs118033375	A	0.01916	Yes	CAPN2	Distant-pQTL	Intron	NA	2.846e-09	0.04103
4	136742644	rs114179603	G	0.0122	No	ATIC	Distant-pQTL	Other.intergenic.region	NA	2.862e-08	-0.2002
1	90243500	rs544123	A	0.01045	No	C4B	Distant-pQTL	Intron	NA	5.877e-09	0.5948
10	22781280	rs16922369	T	0.01045	No	ABAT	Distant-pQTL	Promoter.flanking.region	TF_binding_site;promoter_flanking_region	2.88e-10	2.518
1	162876686	rs12138746	T	0.03484	No	GARS	Distant-pQTL	Promoter.flanking.region	promoter_flanking_region	9.083e-09	0.02581
1	191582659	rs16833628	T	0.01045	Yes	ACADS	Distant-pQTL	Other.intergenic.region	NA	6.442e-09	0.8726
21	43223696	rs77634221	A	0.01045	Yes	ATOX1	Distant-pQTL	Promoter.flanking.region	TF_binding_site;promoter_flanking_region	3.069e-09	0.02363
10	12110518	rs7894615	G	0.4164	Yes	DHTKD1	Local-pQTL	Promoter	TF_binding_site;CTCF_binding_site;promoter	9.209e-11	-0.01852
10	11791320	rs1873735	T	0.0331	No	ABAT	Distant-pQTL	Intron	NA	2.306e-09	1.493
6	15192497	rs79579487	A	0.01394	Yes	PEA15	Distant-pQTL	Other.intergenic.region	NA	1.248e-08	0.007335
6	124187608	rs7743700	T	0.03659	No	GPX4	Distant-pQTL	Intron	NA	1.688e-08	-0.009657
7	101245310	rs11983846	A	0.0122	Yes	ACSL4	Distant-pQTL	Other.intergenic.region	TF_binding_site;CTCF_binding_site	5.385e-11	0.1232
11	108859013	rs186067748	A	0.0122	Yes	CTSS	Distant-pQTL	Other.intergenic.region	NA	1.797e-08	0.01304
5	72867921	rs75711490	T	0.0122	No	SLC25A5	Distant-pQTL	Intron	NA	3.363e-09	0.08512
22	24270777	rs5996635	C	0.176	No	MIF	Local-pQTL	Neighbor.gene.exon	NA	2.549e-14	0.5179
21	46885971	rs112221141	T	0.0122	No	FDXR	Distant-pQTL	Intron	TF_binding_site;CTCF_binding_site	1.99e-08	0.02879
15	53133870	rs141445761	T	0.01394	No	PRDX3	Distant-pQTL	Other.intergenic.region	NA	8.96e-10	1.705
6	32937291	rs116809857	T	0.01045	No	TAGLN	Distant-pQTL	Promoter	TF_binding_site;CTCF_binding_site;promoter	2.864e-10	0.4341
2	42881492	rs10208367	T	0.2334	No	HAAO	Local-pQTL	Promoter.flanking.region	promoter_flanking_region	2.624e-08	-0.1224
10	8008083	rs76743768	A	0.04355	Yes	GSN	Distant-pQTL	Intron	NA	2.43e-10	0.02958
12	109994870	rs9593	A	0.4268	No	MMAB	Local-pQTL	CDS	NA	3.027e-11	0.01822
4	100045974	rs2851248	T	0.2474	No	VCL	Distant-pQTL	Intron	NA	2.445e-31	-0.3049
5	144365314	rs35005720	T	0.0122	Yes	CNN3	Distant-pQTL	Other.intergenic.region	NA	4.009e-11	0.01733
2	191231503	rs4940	A	0.2509	Yes	HIBCH	Local-pQTL	Neighbor.gene.exon	NA	2.168e-16	-0.1712
10	102502035	rs117440655	T	0.0122	Yes	GSTP1	Distant-pQTL	Intron	NA	9.913e-19	0.3097
4	100061245	rs17817958	T	0.2474	No	VCL	Distant-pQTL	Intron	NA	2.445e-31	-0.3049
2	222475266	rs73091544	A	0.01394	Yes	EPHX1	Distant-pQTL	Enhancer	TF_binding_site;enhancer	4.841e-09	4.872
18	61384440	rs78060981	G	0.01742	No	LDHB	Distant-pQTL	Intron	NA	2.355e-08	0.1366
2	73056387	rs140747023	G	0.01394	Yes	SEPT11	Distant-pQTL	Promoter.flanking.region	TF_binding_site;promoter_flanking_region	2.176e-08	0.03475
5	102169906	rs146003867	G	0.01742	Yes	CORO1A	Distant-pQTL	Intron	NA	2.717e-09	0.07324
15	34051648	rs28889044	T	0.01742	No	SERPINA1	Distant-pQTL	Intron	NA	7.384e-09	2.464
2	106587875	rs78202402	T	0.01045	Yes	LRRK2	Distant-pQTL	Promoter.flanking.region	TF_binding_site;promoter_flanking_region	3.633e-09	0.0709
7	111676585	rs17159180	C	0.02962	Yes	CTSB	Distant-pQTL	Intron	NA	2.366e-09	0.3638
8	91003888	rs3026276	A	0.3293	No	DECR1	Local-pQTL	Neighbor.gene.intron	NA	1.626e-10	-0.5354
4	100042262	rs3828541	G	0.4251	Yes	VCL	Distant-pQTL	Intron	NA	6.849e-10	0.1521
5	96126308	rs27529	A	0.3467	No	ERAP1	Local-pQTL	CDS	NA	1.037e-18	0.005666
15	34056763	rs78319531	G	0.01916	Yes	HP	Distant-pQTL	Intron	NA	2.539e-08	4.021
21	46995908	rs12329894	G	0.0122	Yes	FERMT2	Distant-pQTL	Other.intergenic.region	NA	3.891e-10	0.09612
6	165200952	rs11966908	C	0.01045	No	ACLY	Distant-pQTL	Other.intergenic.region	TF_binding_site;CTCF_binding_site	3.048e-11	0.362
5	86592955	rs1487091351	T	0.01568	Yes	CIITA	Distant-pQTL	Promoter	TF_binding_site;promoter	1.407e-10	0.4584
1	85918101	rs1146382	C	0.4564	Yes	DDAH2	Distant-pQTL	Enhancer	TF_binding_site;enhancer	1.768e-09	-0.01585
16	20446839	rs7498385	T	0.399	Yes	ACSM5	Local-pQTL	Intron	NA	1.991e-16	-0.02304
1	35155294	rs72655737	C	0.01742	Yes	LDHB	Distant-pQTL	Other.intergenic.region	NA	2.612e-16	0.1983
10	11800782	rs10737054	T	0.0331	No	ABAT	Distant-pQTL	Promoter.flanking.region	TF_binding_site;CTCF_binding_site;promoter_flanking_region	2.306e-09	1.493
6	40001240	rs74947974	T	0.01916	Yes	MAT2A	Distant-pQTL	Other.intergenic.region	NA	6.848e-10	0.01894
4	16554686	rs2313594	C	0.01045	No	PRELP	Distant-pQTL	Intron	NA	1.575e-09	0.1567
2	191148558	rs2664253	G	0.4233	No	HIBCH	Local-pQTL	Open.chromatin.region	TF_binding_site;open_chromatin_region	2.064e-35	-0.2171
10	11794655	rs12246559	A	0.0331	No	ABAT	Distant-pQTL	Intron	NA	2.306e-09	1.493
1	246429449	rs145558420	A	0.01568	No	S100A9	Distant-pQTL	Intron	NA	8.613e-09	0.1535
9	72024713	rs137926548	A	0.01045	No	SBDS	Distant-pQTL	Other.intergenic.region	NA	4.203e-09	0.06539
21	46884085	rs77832544	T	0.0122	No	FDXR	Distant-pQTL	Intron	TF_binding_site;CTCF_binding_site	1.99e-08	0.02879
13	113432438	rs151169120	A	0.01045	Yes	UCHL3	Distant-pQTL	Enhancer	TF_binding_site;enhancer	3.069e-10	-0.02272
4	100018492	rs113410516	G	0.2439	No	VCL	Distant-pQTL	Intron	NA	1.164e-30	-0.3046
2	3321789	rs34901404	T	0.05749	Yes	GK2	Distant-pQTL	Intron	NA	1.188e-08	0.004508
4	43807366	rs77222686	T	0.01742	No	TGM2	Distant-pQTL	Other.intergenic.region	NA	1.141e-10	1.764
5	96109610	rs1057569	A	0.2822	No	ERAP1	Local-pQTL	Intron	NA	3.485e-11	-0.004565
6	84904002	rs118025446	A	0.03484	No	TPT1	Distant-pQTL	Intron	NA	7.002e-09	0.09651
14	86520946	rs79297743	C	0.01045	Yes	LRG1	Distant-pQTL	Noncoding.exon	NA	4.358e-09	0.06246
22	31112978	rs143156117	G	0.0122	Yes	LCP1	Distant-pQTL	Enhancer	TF_binding_site;enhancer	1.05e-08	0.6839
7	104602908	rs145194740	C	0.0122	No	DPP7	Distant-pQTL	Intron	NA	1.744e-08	0.1533
3	14901024	rs55650398	G	0.01568	No	AKR1D1	Distant-pQTL	Intron	NA	1.436e-08	0.611
8	140707921	rs78209928	T	0.01045	Yes	PARVA	Distant-pQTL	Intron	NA	6.257e-09	0.03069
8	3838838	rs115228162	A	0.01045	No	GPX4	Distant-pQTL	Intron	NA	2.59e-08	-0.01608
22	24240340	rs5760093	G	0.3031	Yes	MIF	Local-pQTL	Promoter.flanking.region	TF_binding_site;promoter_flanking_region	7.59e-15	0.4113
5	180025597	rs79839831	C	0.01742	Yes	PCK1	Distant-pQTL	Other.intergenic.region	NA	1.986e-08	0.1817
3	189545067	rs1515493	T	0.05749	Yes	RAN	Distant-pQTL	Promoter.flanking.region	TF_binding_site;promoter_flanking_region	2.503e-08	0.07774
15	61369444	rs201144048	G	0.01045	No	PSMB6	Distant-pQTL	Intron	NA	2.866e-08	0.0663
20	4311296	rs6052513	T	0.01045	No	NIPSNAP1	Distant-pQTL	Promoter.flanking.region	TF_binding_site;promoter_flanking_region	3.281e-09	0.3322
11	71425666	rs531035705	G	0.01394	No	FDXR	Distant-pQTL	Open.chromatin.region	TF_binding_site;open_chromatin_region	2.154e-08	0.03596
10	129177828	rs113226773	G	0.01568	Yes	SFPQ	Distant-pQTL	Intron	NA	8.747e-10	0.03863
17	17588905	rs73981021	A	0.01045	Yes	GPI	Distant-pQTL	Promoter	TF_binding_site;promoter	5.317e-15	1.488
4	32713840	rs28402176	G	0.01045	No	CES1	Distant-pQTL	Other.intergenic.region	NA	2.828e-08	17.62
13	31746916	rs2872399	G	0.0331	No	HIST1H1C	Distant-pQTL	Promoter.flanking.region	TF_binding_site;promoter_flanking_region	2.724e-12	0.02301
2	173741591	rs150001035	C	0.01045	No	FHL1	Distant-pQTL	Intron	NA	2.356e-09	0.008391
10	63810829	rs118127014	T	0.01045	Yes	PYCARD	Distant-pQTL	Promoter	promoter	3.517e-09	0.02248
16	63731207	rs77679564	G	0.01045	Yes	KRT10	Distant-pQTL	Other.intergenic.region	NA	2.915e-08	-1.849
12	109896002	rs12822891	G	0.1882	No	MMAB	Local-pQTL	Neighbor.gene.exon	NA	7.418e-33	-0.03833
4	100015485	rs111694847	C	0.2404	No	VCL	Distant-pQTL	Intron	NA	3.723e-30	-0.3048
7	42710384	rs116900623	C	0.01394	No	WARS	Distant-pQTL	Intron	TF_binding_site;CTCF_binding_site	1.919e-08	0.05702
9	135110626	rs17385973	C	0.03659	Yes	SDS	Distant-pQTL	Intron	NA	1.134e-09	0.05101
2	222928443	rs11902276	C	0.03484	Yes	IARS2	Distant-pQTL	Other.intergenic.region	NA	1.755e-08	-0.06153
10	129166038	rs11017619	G	0.01916	Yes	COQ9	Distant-pQTL	Intron	NA	2.315e-09	0.01372
12	117366921	rs150383087	A	0.0122	No	CNN3	Distant-pQTL	Intron	NA	4.375e-10	0.01873
4	100055908	rs17218141	C	0.2474	No	VCL	Distant-pQTL	Intron	NA	2.445e-31	-0.3049
1	88148664	rs79567142	A	0.0122	No	DDB1	Distant-pQTL	Intron	NA	3.008e-10	0.2463
7	80702989	rs118171946	G	0.02265	Yes	FSCN1	Distant-pQTL	Promoter.flanking.region	TF_binding_site;promoter_flanking_region	9.148e-10	0.0444
21	46888850	rs1442833106	C	0.0122	No	FDXR	Distant-pQTL	Intron	NA	1.99e-08	0.02879
19	54839739	rs7251714	C	0.01045	Yes	HIBADH	Distant-pQTL	Noncoding.exon	NA	1.033e-08	0.3242
7	144883472	rs10229222	T	0.01394	Yes	ME1	Distant-pQTL	Other.intergenic.region	NA	1.621e-08	0.09478
20	59362984	rs73297683	G	0.01568	Yes	ACSM2A	Distant-pQTL	Other.intergenic.region	NA	1.924e-09	0.2869
4	116971230	rs11945065	C	0.0122	Yes	MPO	Distant-pQTL	Intron	NA	1.504e-08	-0.1765
17	18290993	rs2461847	C	0.4024	No	SHMT1	Local-pQTL	Neighbor.gene.intron	NA	5.948e-11	-0.5421
11	89095721	rs16912266	G	0.01742	Yes	CYP2E1	Distant-pQTL	Intron	NA	1.457e-08	0.3586
6	119879847	rs112122257	T	0.01568	Yes	CNN3	Distant-pQTL	Other.intergenic.region	NA	1.437e-08	0.01366
18	415839	rs532479672	GTAC	0.01045	No	AGXT	Distant-pQTL	Intron	TF_binding_site	7.153e-12	10.28
12	109962795	rs2241208	G	0.4355	Yes	MMAB	Local-pQTL	Promoter.flanking.region	TF_binding_site;promoter_flanking_region	1.591e-12	0.01925
19	37359878	rs7253894	T	0.01045	No	ITIH4	Distant-pQTL	Intron	NA	2.566e-08	0.04952
20	46835159	rs77158873	C	0.01394	Yes	APOC1	Distant-pQTL	Enhancer	TF_binding_site;enhancer	2.711e-08	0.03837
8	140707921	rs78209928	T	0.01045	Yes	FLNA	Distant-pQTL	Intron	NA	2.049e-08	1.16
4	100254570	rs1154430	A	0.1446	No	SERPINC1	Distant-pQTL	Intron	NA	4.178e-12	-0.004773
6	42934500	rs2274514	C	0.4146	No	GNMT	Local-pQTL	Neighbor.gene.intron	NA	1.55e-16	0.401
14	48573236	rs62011985	C	0.02962	Yes	AKR1B1	Distant-pQTL	Other.intergenic.region	NA	2.136e-08	0.0193
4	100042103	rs2851255	C	0.2404	No	VCL	Distant-pQTL	Intron	NA	3.723e-30	-0.3048
11	103651019	rs143857982	G	0.01742	Yes	DPYSL2	Distant-pQTL	Intron	NA	4.692e-09	0.2431
3	188108594	rs76885968	C	0.01045	No	AP1B1	Distant-pQTL	Intron	NA	2.928e-08	-0.02733
7	31035816	rs141373024	A	0.01045	Yes	PLEC	Distant-pQTL	Enhancer	TF_binding_site;enhancer	8.443e-09	0.1159
18	57862491	rs73451576	A	0.0122	Yes	A2M	Distant-pQTL	Other.intergenic.region	NA	1.72e-08	1.655
2	173741591	rs150001035	C	0.01045	No	TAGLN	Distant-pQTL	Intron	NA	4.48e-10	0.4297
8	52026368	rs73583848	T	0.01045	No	CES2	Distant-pQTL	Other.intergenic.region	NA	1.485e-08	0.3576
21	46887461	rs60772916	C	0.0122	No	FDXR	Distant-pQTL	Promoter.flanking.region	TF_binding_site;promoter_flanking_region	1.99e-08	0.02879
4	43806038	rs78626585	A	0.01916	Yes	TGM2	Distant-pQTL	Other.intergenic.region	NA	2.429e-09	1.565
11	45915431	rs76494389	C	0.01045	Yes	FERMT2	Distant-pQTL	Intron	NA	5.732e-09	0.08258
6	155321347	rs2475863	C	0.01045	Yes	DIABLO	Distant-pQTL	Intron	NA	1.682e-08	0.01142
9	94018268	rs72740742	G	0.01045	Yes	PRPS1	Distant-pQTL	Intron	NA	5.917e-20	0.05648
11	133241102	rs117065854	A	0.01394	Yes	AGT	Distant-pQTL	Intron	NA	2.295e-08	0.06537
10	104833048	rs3781283	A	0.02962	Yes	HMGCS1	Distant-pQTL	Intron	NA	5.607e-09	0.1597
11	71424261	rs139659749	A	0.01394	No	FDXR	Distant-pQTL	Intron	TF_binding_site	2.154e-08	0.03596
3	25554242	rs17590841	T	0.01045	No	AKR1B10	Distant-pQTL	Intron	NA	2.227e-08	2.169
5	23752023	rs143742864	G	0.0122	Yes	DPP7	Distant-pQTL	Other.intergenic.region	NA	2.043e-09	0.1626
12	109965006	rs11609871	G	0.1864	No	MMAB	Local-pQTL	Neighbor.gene.intron	NA	2.244e-33	-0.03862
11	40304608	rs1452463	A	0.01045	No	UCHL3	Distant-pQTL	Intron	NA	4.155e-09	-0.0153
11	128740643	rs78667661	A	0.0122	Yes	SH3BGRL	Distant-pQTL	Promoter.flanking.region	TF_binding_site;promoter_flanking_region	6.743e-09	0.01968
4	60234292	rs72631056	G	0.01045	Yes	SEPT11	Distant-pQTL	Other.intergenic.region	NA	8.976e-09	-0.04183
4	100249884	rs1789890	A	0.1446	No	SERPINC1	Distant-pQTL	Intron	NA	4.178e-12	-0.004773
1	219612185	rs74139185	G	0.01568	Yes	FERMT2	Distant-pQTL	Intron	NA	3.795e-09	0.08094
10	102502035	rs117440655	T	0.0122	Yes	TPM4	Distant-pQTL	Intron	NA	2.352e-08	0.1165
11	58245329	rs116801236	T	0.01394	No	ANP32A	Distant-pQTL	Other.intergenic.region	NA	2.593e-08	0.08302
10	23783015	rs187788230	G	0.0122	No	GLDC	Distant-pQTL	Other.intergenic.region	NA	5.788e-09	3.514
21	46884184	rs74984994	G	0.0122	No	FDXR	Distant-pQTL	Intron	TF_binding_site;CTCF_binding_site	1.99e-08	0.02879
18	75429960	rs80161096	C	0.05575	No	S100A6	Distant-pQTL	Other.intergenic.region	NA	1.669e-09	0.05592
8	91127680	rs6470708	T	0.378	Yes	DECR1	Local-pQTL	Enhancer	TF_binding_site;enhancer	1.616e-08	-0.4949
7	24944238	rs116570811	A	0.01394	Yes	SDHB	Distant-pQTL	Intron	NA	1.315e-10	0.1955
2	29320448	rs71444409	T	0.0122	Yes	DCN	Distant-pQTL	Other.intergenic.region	NA	3.019e-09	0.06042
5	68443908	rs187872291	G	0.02091	No	GARS	Distant-pQTL	Other.intergenic.region	NA	1.805e-08	0.02801
4	100098238	rs76958788	T	0.1585	No	VCL	Distant-pQTL	Intron	NA	1.361e-13	-0.2432
4	100268753	rs35500540	AATTTAT	0.3467	No	S100A11	Distant-pQTL	Intron	NA	2.511e-45	-0.2257
2	19381586	rs143953677	T	0.0122	No	LDHB	Distant-pQTL	Intron	NA	9.045e-09	0.1498
4	100189238	rs34928642	T	0.3153	No	SERPINC1	Distant-pQTL	Intron	NA	1.225e-08	-0.003139
2	8390941	rs148951420	C	0.01394	Yes	HNRNPH3	Distant-pQTL	Promoter.flanking.region	TF_binding_site;promoter_flanking_region	2.031e-14	0.1043
17	567702	rs117770487	C	0.02613	Yes	SOD2	Distant-pQTL	Intron	NA	2.835e-08	1.662
1	88148996	rs74428514	A	0.0122	No	DDB1	Distant-pQTL	Intron	NA	3.008e-10	0.2463
5	68443908	rs187872291	G	0.02091	No	HSPA9	Distant-pQTL	Other.intergenic.region	NA	5.203e-09	0.6908
2	216745968	rs150287510	T	0.0122	Yes	AKR1C2	Distant-pQTL	Enhancer	TF_binding_site;CTCF_binding_site;enhancer	1.148e-08	1.009
4	100260378	rs1662059	C	0.3467	No	SERPINC1	Distant-pQTL	Intron	NA	1.914e-40	-0.006039
9	117901585	rs2480934	G	0.01742	Yes	SPRYD4	Distant-pQTL	Intron	NA	9.004e-10	0.119
7	111676585	rs17159180	C	0.02962	Yes	CLTC	Distant-pQTL	Intron	NA	7.205e-09	0.3868
3	81450347	rs9814179	T	0.02091	Yes	SERPINA1	Distant-pQTL	Other.intergenic.region	NA	1.665e-08	2.048
13	48225256	rs149207100	A	0.0331	Yes	GATM	Distant-pQTL	Other.intergenic.region	NA	2.784e-08	1.82
2	14176647	rs540406544	A	0.0122	Yes	UGT2B4	Distant-pQTL	Intron	NA	1.67e-08	0.4928
4	181987943	rs10024246	A	0.01742	No	TXN	Distant-pQTL	Intron	NA	2.125e-08	0.4065
18	662623	rs2853541	G	0.4652	No	ENOSF1	Local-pQTL	Neighbor.gene.intron	NA	4.22e-10	-0.004149
6	97656567	rs147373591	G	0.01045	Yes	MYL6	Distant-pQTL	Intron	NA	4.604e-09	0.1289
1	4003894	rs12079672	A	0.02439	Yes	RTN4	Distant-pQTL	Intron	NA	1.856e-08	-0.04502
6	6930236	rs75720715	G	0.05923	No	LIPA	Distant-pQTL	Other.intergenic.region	NA	1.705e-08	0.01295
8	87346566	rs117950919	G	0.01394	Yes	VIM	Distant-pQTL	Intron	NA	4.882e-11	1.553
11	58273098	rs7122860	A	0.01394	No	ANP32A	Distant-pQTL	Noncoding.exon	NA	2.593e-08	0.08302
2	222152914	rs13393019	A	0.04878	Yes	IARS2	Distant-pQTL	Other.intergenic.region	NA	2.793e-08	-0.05609
9	136137547	rs55876802	A	0.0122	No	KATNAL2	Distant-pQTL	CDS	NA	2.985e-08	0.05071
12	117794661	rs34406980	G	0.0122	Yes	PLD3	Distant-pQTL	Intron	NA	1.706e-08	0.02642
12	120025890	rs796413798	G	0.0122	Yes	FERMT2	Distant-pQTL	Intron	NA	1.026e-08	0.1084
13	92959880	rs76193800	A	0.01045	No	RAB14	Distant-pQTL	Intron	NA	3.611e-10	0.028
18	722402	rs1060922	C	0.4756	No	ENOSF1	Local-pQTL	Neighbor.gene.exon	NA	2.435e-08	0.003793
22	24248166	rs4822451	T	0.4042	No	DDT	Local-pQTL	Neighbor.gene.exon	NA	2.936e-53	1.212
13	113833932	rs116359265	C	0.01045	Yes	PON1	Distant-pQTL	Intron	NA	5.204e-10	0.149
2	75667006	rs184625846	A	0.02265	No	CTSA	Distant-pQTL	Other.intergenic.region	NA	2.13e-09	0.04561
10	23802627	rs3864843	T	0.0122	No	GLDC	Distant-pQTL	Promoter.flanking.region	TF_binding_site;promoter_flanking_region	5.788e-09	3.514
8	32993711	rs74349103	A	0.0122	Yes	AP1B1	Distant-pQTL	Other.intergenic.region	NA	6.257e-09	0.02433
12	110037413	rs9888325	G	0.4861	Yes	MMAB	Local-pQTL	Other.intergenic.region	NA	9.138e-10	0.01665
9	113541725	rs73542154	G	0.0122	No	RMDN3	Distant-pQTL	Intron	NA	1.839e-08	0.01773
21	46887939	rs74886847	G	0.0122	No	FDXR	Distant-pQTL	Intron	TF_binding_site;CTCF_binding_site	1.99e-08	0.02879
2	184472123	rs187628460	A	0.0122	Yes	PRPS2	Distant-pQTL	Other.intergenic.region	NA	2.969e-08	0.1362
7	129658752	rs143829159	T	0.01742	No	SEPT11	Distant-pQTL	Intron	NA	1.294e-08	-0.0303
17	33055100	rs534257933	TTGTTTGTT	0.0122	No	PLS3	Distant-pQTL	Other.intergenic.region	NA	2.186e-08	0.2688
4	16554686	rs2313594	C	0.01045	No	CAPN2	Distant-pQTL	Intron	NA	1.729e-08	0.05706
4	16547144	rs16893618	G	0.01045	Yes	TSN	Distant-pQTL	Intron	NA	1.065e-08	0.01979
5	168988002	rs79019413	T	0.01916	Yes	EMILIN2	Distant-pQTL	Other.intergenic.region	NA	2.932e-08	0.09511
3	42917047	rs9865715	A	0.0122	Yes	MCCC2	Distant-pQTL	CDS	NA	2.764e-08	0.1261
21	46884379	rs78163759	A	0.0122	No	FDXR	Distant-pQTL	Intron	NA	1.99e-08	0.02879
7	3219763	rs79470577	G	0.01916	Yes	ACLY	Distant-pQTL	Other.intergenic.region	NA	2.342e-08	0.2553
14	53283565	rs2025631	A	0.4408	Yes	GNPNAT1	Local-pQTL	Neighbor.gene.intron	NA	2.866e-14	0.01642
6	165201423	rs543339524	T	0.01045	No	ACLY	Distant-pQTL	Other.intergenic.region	NA	3.048e-11	0.362
5	150952720	rs115420068	T	0.04704	No	CIITA	Distant-pQTL	Open.chromatin.region	TF_binding_site;open_chromatin_region	1.235e-09	0.2502
12	54798048	rs113261097	A	0.01568	No	YWHAE	Distant-pQTL	Noncoding.exon	TF_binding_site;CTCF_binding_site	9.008e-09	-0.329
15	68778978	rs113645235	T	0.01045	Yes	IGKC	Distant-pQTL	Other.intergenic.region	NA	3.43e-10	2.648
8	5379018	rs76857184	G	0.01568	No	NPC2	Distant-pQTL	Other.intergenic.region	NA	1.488e-11	0.1035
14	42065871	rs9943986	G	0.0122	No	CES2	Distant-pQTL	Intron	NA	1.063e-08	0.3482
3	68142959	rs11921078	A	0.01045	No	DUSP3	Distant-pQTL	Intron	NA	1.995e-08	-0.05757
14	97582351	rs59703356	T	0.01394	Yes	CPQ	Distant-pQTL	Intron	NA	1.665e-08	0.02036
22	24268857	rs6003962	C	0.1777	No	DDT	Local-pQTL	Other.intergenic.region	NA	7.025e-11	0.7708
11	58328470	rs74642970	G	0.01394	No	ANP32A	Distant-pQTL	Intron	NA	2.593e-08	0.08302
2	173736812	rs116189152	T	0.01045	No	TAGLN	Distant-pQTL	Intron	NA	4.48e-10	0.4297
2	127647364	rs77127653	G	0.0122	No	TOMM70	Distant-pQTL	Other.intergenic.region	NA	6.724e-09	0.0364
5	144365314	rs35005720	T	0.0122	Yes	CNN2	Distant-pQTL	Other.intergenic.region	NA	1.423e-09	0.01674
9	119080514	rs7872785	C	0.01916	Yes	RBP1	Distant-pQTL	Intron	NA	4.298e-11	0.05447
8	5375039	rs111761791	C	0.01568	No	ETFDH	Distant-pQTL	Other.intergenic.region	NA	2.052e-08	0.2502
5	68432520	rs77287453	A	0.02091	Yes	CTSC	Distant-pQTL	Promoter.flanking.region	TF_binding_site;promoter_flanking_region	3.552e-09	0.0195
14	37594251	rs1955759	A	0.02613	No	SND1	Distant-pQTL	Intron	NA	2.475e-08	0.213
3	148428726	rs12721191	C	0.0122	No	GSTT2B	Distant-pQTL	Intron	NA	7.111e-10	0.1472
19	48403483	rs182421	G	0.1411	No	SULT2A1	Local-pQTL	Other.intergenic.region	NA	2.383e-08	-0.9852
18	50476247	rs1943137	C	0.02613	No	AKR1B10	Distant-pQTL	Intron	NA	2.312e-08	1.393
2	45043738	rs142177921	G	0.01045	Yes	GAMT	Distant-pQTL	Other.intergenic.region	NA	1.529e-08	0.1967
1	64113956	rs10889435	T	0.2404	No	PGM1	Local-pQTL	Intron	NA	1.332e-13	-0.7098
1	35155294	rs72655737	C	0.01742	Yes	GSTP1	Distant-pQTL	Other.intergenic.region	NA	2.76e-09	0.1898
15	59536286	rs1386331	C	0.01045	No	SLC25A5	Distant-pQTL	Promoter.flanking.region	TF_binding_site;promoter_flanking_region	2.085e-08	0.1061
15	33838412	rs78474432	G	0.01045	Yes	HP	Distant-pQTL	Intron	NA	2.568e-08	6.397
5	150828678	rs144467857	T	0.01045	Yes	SAMHD1	Distant-pQTL	Promoter	TF_binding_site;promoter	1.653e-08	0.03279
11	81702253	rs1267088222	A	0.03833	No	HRG	Distant-pQTL	Intron	NA	2.144e-08	0.06017
21	46885695	rs113838387	G	0.0122	No	FDXR	Distant-pQTL	Intron	TF_binding_site;CTCF_binding_site	1.99e-08	0.02879
15	59536018	rs28715740	G	0.01045	No	SLC25A5	Distant-pQTL	Promoter.flanking.region	TF_binding_site;promoter_flanking_region	2.085e-08	0.1061
5	96086334	rs754615	C	0.3885	Yes	ERAP1	Local-pQTL	Neighbor.gene.exon	NA	2.319e-08	-0.00368
13	31746916	rs2872399	G	0.0331	No	PRDX4	Distant-pQTL	Promoter.flanking.region	TF_binding_site;promoter_flanking_region	1.094e-08	0.1158
7	132234762	rs75461412	A	0.0122	Yes	AGT	Distant-pQTL	Intron	NA	6.27e-09	0.07267
19	47093634	rs116844001	A	0.01568	No	CYB5R3	Distant-pQTL	Intron	NA	8.474e-09	0.094
15	101050719	rs117308427	T	0.01394	No	ENO1	Distant-pQTL	Intron	NA	2.224e-08	1.61
14	42062206	rs114428417	G	0.0122	No	CES2	Distant-pQTL	Intron	NA	1.063e-08	0.3482
1	157564668	rs79994410	G	0.01916	No	SEPT11	Distant-pQTL	Promoter.flanking.region	promoter_flanking_region	1.692e-08	0.03043
11	16025479	rs73417052	A	0.01045	No	UGT2B15	Distant-pQTL	Intron	NA	1.041e-09	0.4844
13	112023919	rs75188657	A	0.01568	Yes	PREP	Distant-pQTL	Other.intergenic.region	TF_binding_site;CTCF_binding_site	1.645e-10	0.04008
11	71241959	rs116084861	G	0.0122	Yes	CTSL	Distant-pQTL	Other.intergenic.region	NA	2.016e-11	0.03175
12	109911542	rs36094325	T	0.1882	No	MMAB	Local-pQTL	Neighbor.gene.intron	NA	7.418e-33	-0.03833
2	12421434	rs138801803	C	0.01045	Yes	GGT5	Distant-pQTL	Intron	NA	9.458e-11	0.1076
5	27986662	rs116177255	T	0.0122	No	ME1	Distant-pQTL	Other.intergenic.region	NA	1.583e-08	-0.1112
1	36213712	rs516992	G	0.01394	No	SLC25A5	Distant-pQTL	Intron	NA	6.699e-09	0.1121
3	197060992	rs61629536	T	0.01916	Yes	EPHX1	Distant-pQTL	Enhancer	TF_binding_site;enhancer	2.843e-08	3.6
4	123143712	rs140364735	T	0.01045	No	AGXT2	Distant-pQTL	Intron	NA	1.652e-08	0.2162
5	68443908	rs187872291	G	0.02091	No	GK2	Distant-pQTL	Other.intergenic.region	NA	1.628e-08	0.006793
6	6851406	rs143504932	A	0.0122	Yes	ABRACL	Distant-pQTL	Other.intergenic.region	NA	6.989e-10	0.04542
17	72079783	rs138624846	A	0.01394	Yes	LTF	Distant-pQTL	Intron	NA	1.307e-08	0.3164
3	85433074	rs73845475	C	0.01045	Yes	IGHG2	Distant-pQTL	Intron	NA	2.095e-11	1.953
2	140660135	rs75052153	T	0.01568	Yes	COMT	Distant-pQTL	Other.intergenic.region	NA	1.714e-12	0.7256
12	110029750	rs17183465	A	0.1882	No	MMAB	Local-pQTL	Neighbor.gene.intron	NA	1.218e-32	-0.03823
4	100272378	rs369560011	C	0.2718	No	S100A11	Distant-pQTL	Promoter	TF_binding_site;promoter	8.793e-26	-0.1905
3	104741014	rs72991223	A	0.02265	No	BPNT1	Distant-pQTL	Other.intergenic.region	NA	2.16e-09	0.03088
22	25802842	rs75180446	T	0.01568	No	ATP5MG	Distant-pQTL	Other.intergenic.region	TF_binding_site	2.081e-08	0.09486
1	238483105	rs181633374	C	0.01916	No	F2	Distant-pQTL	Other.intergenic.region	NA	1.591e-12	0.0305
21	46886054	rs78713268	G	0.0122	No	FDXR	Distant-pQTL	Intron	NA	1.99e-08	0.02879
1	57115693	rs148460419	A	0.01568	No	LDHB	Distant-pQTL	Intron	TF_binding_site;CTCF_binding_site	5.571e-09	0.1347
17	20931003	rs7216030	T	0.01742	No	ALDH6A1	Distant-pQTL	Promoter.flanking.region	TF_binding_site;promoter_flanking_region	1.382e-08	2.226
4	14643954	rs77823339	G	0.05401	Yes	RPS23	Distant-pQTL	Open.chromatin.region	TF_binding_site;open_chromatin_region	2.366e-08	0.01247
11	58173017	rs114839907	A	0.01394	No	ANP32A	Distant-pQTL	Intron	NA	2.593e-08	0.08302
4	100238998	rs2075633	C	0.2735	No	S100A11	Distant-pQTL	Noncoding.exon	TF_binding_site;promoter	1.275e-11	0.1335
9	136131316	rs41302905	T	0.0122	Yes	KATNAL2	Distant-pQTL	CDS	NA	2.985e-08	0.05071
4	99789979	rs10032966	T	0.4425	No	VCL	Distant-pQTL	Other.intergenic.region	NA	1.398e-08	-0.1359
8	27345609	rs56043631	A	0.2753	Yes	EPHX2	Local-pQTL	Promoter.flanking.region	TF_binding_site;CTCF_binding_site;promoter_flanking_region	1.328e-09	0.2347
4	3222464	rs142391912	A	0.01568	No	AGRN	Distant-pQTL	Intron	NA	1.647e-08	0.01938
16	829920	rs117624824	A	0.0122	No	AMBP	Distant-pQTL	Intron	NA	1.435e-08	0.03801
22	24269096	rs6003965	C	0.1777	No	DDT	Local-pQTL	Neighbor.gene.exon	NA	7.025e-11	0.7708
1	237730169	rs2779401	C	0.02439	No	ARSA	Distant-pQTL	Intron	NA	6.617e-09	0.004652
5	144603854	rs75220716	T	0.0122	Yes	AGT	Distant-pQTL	Intron	NA	7.052e-10	0.09231
4	100322786	rs17028973	C	0.223	No	SERPINC1	Distant-pQTL	Promoter.flanking.region	TF_binding_site;promoter_flanking_region	1.241e-15	0.004428
2	38572041	rs76200754	T	0.01568	Yes	ACSL4	Distant-pQTL	Intron	NA	2.924e-12	0.117
4	100060513	rs4699713	T	0.2474	No	VCL	Distant-pQTL	Intron	NA	2.445e-31	-0.3049
7	79797629	rs73378659	G	0.01394	No	CCDC58	Distant-pQTL	Intron	NA	2.839e-08	0.01237
22	24261143	rs915590	A	0.1812	Yes	MIF	Local-pQTL	Other.intergenic.region	NA	1.119e-12	0.4705
12	5956869	rs10466912	T	0.01045	Yes	NIPSNAP1	Distant-pQTL	Intron	NA	1.087e-08	0.3944
4	100252386	rs1229863	A	0.1446	No	S100A11	Distant-pQTL	Intron	NA	6.813e-14	-0.1837
9	114323463	rs1174906012	A	0.08362	Yes	PTGR1	Local-pQTL	Intron	NA	2.077e-08	0.5533
4	100310907	rs284782	T	0.4686	Yes	SERPINC1	Distant-pQTL	Promoter.flanking.region	TF_binding_site;promoter_flanking_region	1.102e-18	-0.004143
13	108507570	rs145173555	C	0.0122	Yes	IGHA1	Distant-pQTL	Intron	NA	6.23e-14	1.155
3	50366287	rs112831634	G	0.01916	Yes	UCHL3	Distant-pQTL	Promoter	TF_binding_site;promoter	2.179e-08	-0.01418
4	133429181	rs79956920	T	0.0122	Yes	TPM4	Distant-pQTL	Other.intergenic.region	NA	3.156e-09	0.1332
10	15162105	rs79802114	G	0.02091	No	ACLY	Distant-pQTL	Intron	NA	3.222e-10	0.2151
16	62585134	rs147310698	T	0.02091	Yes	CFL1	Distant-pQTL	Other.intergenic.region	NA	5.562e-09	0.7933
7	85963583	rs147074637	T	0.01045	No	MAP4	Distant-pQTL	Other.intergenic.region	NA	5.521e-09	0.02456
4	100267719	rs1789919	G	0.3467	No	S100A11	Distant-pQTL	Intron	NA	2.511e-45	-0.2257
3	118943332	rs6438507	C	0.01045	No	GATM	Distant-pQTL	Intron	NA	2.207e-09	3.212
1	216328388	rs578058823	T	0.01045	Yes	EIF2B1	Distant-pQTL	Intron	NA	2.673e-08	0.02722
1	112725502	rs1442835	G	0.01742	No	MGMT	Distant-pQTL	Intron	NA	1.727e-09	0.007053
5	28745382	rs181769662	G	0.01045	Yes	ATP5F1D	Distant-pQTL	Other.intergenic.region	NA	2.624e-08	0.04396
3	127400781	rs1979527	A	0.1951	No	EIF4G1	Distant-pQTL	Other.intergenic.region	NA	7.646e-09	0.02028
11	22431689	rs76471465	A	0.01045	No	BPNT1	Distant-pQTL	Other.intergenic.region	NA	2.529e-08	0.04978
6	48829142	rs138941254	A	0.01742	Yes	F2	Distant-pQTL	Other.intergenic.region	NA	4.816e-09	0.0298
5	144365314	rs35005720	T	0.0122	Yes	FKBP1A	Distant-pQTL	Other.intergenic.region	NA	7.897e-10	0.02807
1	28659975	rs61783795	G	0.01568	Yes	PKM	Distant-pQTL	Intron	NA	3.878e-10	0.4818
11	15975027	rs76863506	T	0.01394	No	FERMT3	Distant-pQTL	Other.intergenic.region	NA	1.127e-08	0.02209
16	5034879	rs2908689	G	0.1359	Yes	IGHM	Distant-pQTL	Intron	TF_binding_site;CTCF_binding_site	1.271e-08	0.08303
19	6158808	rs147146464	G	0.01045	No	LRRC59	Distant-pQTL	Intron	NA	7.623e-11	0.1442
16	75945670	rs77300441	C	0.01742	No	TST	Distant-pQTL	Other.intergenic.region	NA	1.154e-08	1.022
4	100061562	rs35988291	C	0.2474	No	VCL	Distant-pQTL	Intron	NA	2.445e-31	-0.3049
4	113783963	rs75138158	A	0.01045	No	MYO1B	Distant-pQTL	Promoter.flanking.region	TF_binding_site;promoter_flanking_region	1.189e-08	0.1511
1	18125273	rs115669506	C	0.0122	Yes	IPO5	Distant-pQTL	Intron	NA	2.147e-08	0.05027
17	79644599	rs139080370	C	0.01568	No	PRDX3	Distant-pQTL	Other.intergenic.region	NA	1.16e-08	1.612
5	25751855	rs146585816	C	0.01568	Yes	HSPA6	Distant-pQTL	Other.intergenic.region	NA	2.019e-08	0.02616
20	42817839	rs76038473	T	0.01916	Yes	PSMD14	Distant-pQTL	Other.intergenic.region	TF_binding_site	1.091e-08	-0.06606
3	188102802	rs115150249	A	0.01045	No	AP1B1	Distant-pQTL	Intron	NA	2.928e-08	-0.02733
5	78324767	rs6865893	A	0.3084	No	BHMT	Local-pQTL	Neighbor.gene.intron	NA	6.468e-10	1.655
8	5364596	rs113392843	T	0.01568	No	MTCH2	Distant-pQTL	Noncoding.exon	NA	1.358e-08	0.1264
5	96124330	rs30187	T	0.3449	No	ERAP1	Local-pQTL	CDS	NA	1.309e-18	0.005648
4	100266330	rs1693426	G	0.3467	No	SERPINC1	Distant-pQTL	Intron	NA	1.914e-40	-0.006039
2	81414403	rs139156635	A	0.02265	Yes	TTN	Distant-pQTL	Other.intergenic.region	NA	3.608e-09	0.9058
12	109902304	rs56144717	C	0.1882	No	MMAB	Local-pQTL	Neighbor.gene.intron	NA	7.418e-33	-0.03833
3	119653045	rs559032606	G	0.01045	No	NAGA	Distant-pQTL	Intron	NA	2.36e-11	0.001944
9	7361563	rs79224878	A	0.01742	Yes	RBMX	Distant-pQTL	Other.intergenic.region	NA	1.536e-12	0.1518
18	61379656	rs76177945	A	0.01742	No	LDHB	Distant-pQTL	Intron	NA	2.355e-08	0.1366
11	128198093	rs115462317	C	0.01394	No	GRPEL1	Distant-pQTL	Other.intergenic.region	NA	2.108e-08	0.0391
4	100044640	rs2924583	T	0.2456	No	VCL	Distant-pQTL	Intron	NA	3.592e-31	-0.3039
2	5226272	rs4668679	A	0.02962	No	LDHA	Distant-pQTL	Other.intergenic.region	NA	2.219e-08	2.174
11	97708960	rs111797929	A	0.0122	Yes	ACSS3	Distant-pQTL	Other.intergenic.region	NA	1.187e-08	0.2029
2	191148347	rs2664252	G	0.4251	Yes	HIBCH	Local-pQTL	Intron	NA	6.881e-36	-0.2191
11	40336165	rs4755546	T	0.01045	No	UCHL3	Distant-pQTL	Intron	NA	4.155e-09	-0.0153
3	16112435	rs142101524	T	0.02439	Yes	ASAH1	Distant-pQTL	Other.intergenic.region	NA	1.743e-08	0.02328
6	120405729	rs58223466	C	0.02613	Yes	HINT1	Distant-pQTL	Other.intergenic.region	NA	1.191e-09	-0.2246
4	113298428	rs73841009	A	0.01394	Yes	EPHX1	Distant-pQTL	Promoter.flanking.region	TF_binding_site;promoter_flanking_region	1.934e-08	5.325
21	46885107	rs78174364	A	0.0122	No	FDXR	Distant-pQTL	Promoter.flanking.region	TF_binding_site;promoter_flanking_region	1.99e-08	0.02879
6	67239648	rs113862824	G	0.01916	No	MT1H	Distant-pQTL	Other.intergenic.region	NA	3.705e-09	0.04737
1	104780640	rs6659967	G	0.03833	Yes	C9	Distant-pQTL	Other.intergenic.region	NA	6.583e-10	0.02256
15	61355401	rs78100524	A	0.01394	No	ABAT	Distant-pQTL	Intron	NA	2.522e-08	1.976
17	27968973	rs1478797900	A	0.01045	Yes	VAPA	Distant-pQTL	Intron	NA	1.806e-08	0.0552
4	100065509	rs1800759	T	0.4425	Yes	VCL	Distant-pQTL	Promoter.flanking.region	TF_binding_site;promoter_flanking_region	1.569e-28	-0.2599
4	100263383	rs904095	G	0.3467	No	S100A11	Distant-pQTL	Intron	NA	2.511e-45	-0.2257
13	46852068	rs60224749	G	0.02091	No	AK1	Distant-pQTL	Other.intergenic.region	NA	9.005e-09	-0.07966
5	147127932	rs866229427	A	0.01045	Yes	ABCD3	Distant-pQTL	Enhancer	TF_binding_site;enhancer	1.173e-16	0.07302
13	113380940	rs74115458	A	0.01045	No	UCHL3	Distant-pQTL	Intron	TF_binding_site;CTCF_binding_site	3.069e-10	-0.02272
3	25543022	rs41285067	T	0.01045	No	AKR1B10	Distant-pQTL	Intron	NA	2.227e-08	2.169
1	85931123		D	0.02091	Yes	DDAH1	Local-pQTL	Intron	NA	1.064e-08	-0.09457
10	22747294	rs12260560	T	0.01045	Yes	ABAT	Distant-pQTL	Other.intergenic.region	NA	2.88e-10	2.518
11	40321155	rs2861889	G	0.0122	No	UCHL3	Distant-pQTL	Intron	NA	1.51e-09	-0.01509
4	47582106	rs146565132	C	0.01045	No	LTF	Distant-pQTL	Intron	NA	3.347e-09	0.3646
6	1782096	rs143851325	C	0.01568	Yes	MT1H	Distant-pQTL	Intron	TF_binding_site	4.555e-10	0.05374
12	93182504	rs75814432	C	0.0122	No	CYP3A5	Distant-pQTL	Intron	NA	3.175e-09	0.1175
1	46032311	rs2229540	G	0.05052	Yes	AKR1A1	Local-pQTL	CDS	NA	1.051e-08	-0.7884
8	3837044	rs75787573	G	0.01045	No	GPX4	Distant-pQTL	Intron	NA	2.59e-08	-0.01608
18	50518145	rs115250846	G	0.02613	No	AKR1B10	Distant-pQTL	Intron	NA	2.312e-08	1.393
13	70880318	rs74954997	C	0.01045	Yes	COQ9	Distant-pQTL	Other.intergenic.region	NA	2.969e-08	0.01649
22	25781897	rs112158984	AG	0.0331	Yes	ATP5PB	Distant-pQTL	Intron	NA	3.803e-09	0.04616
2	74197995	rs72903399	G	0.01568	Yes	FDXR	Distant-pQTL	Promoter	TF_binding_site;promoter	1.524e-08	0.02923
4	100090488	rs55943025	T	0.1551	No	VCL	Distant-pQTL	Intron	NA	3.494e-13	-0.2417
11	89014234	rs148811949	C	0.01045	Yes	RMDN3	Distant-pQTL	Enhancer	TF_binding_site;enhancer	1.86e-08	0.02364
3	104743879	rs57354253	A	0.02265	No	BPNT1	Distant-pQTL	Other.intergenic.region	NA	2.16e-09	0.03088
7	42724113	rs117238054	T	0.01394	No	WARS	Distant-pQTL	Intron	NA	1.919e-08	0.05702
12	109973981	rs1045256	A	0.1864	No	MMAB	Local-pQTL	Neighbor.gene.exon	NA	2.244e-33	-0.03862
7	8179913	rs6943336	A	0.02091	Yes	IGHG2	Distant-pQTL	Intron	NA	1.211e-08	1.33
6	168627866	rs77504626	G	0.0453	Yes	TGM2	Distant-pQTL	Promoter.flanking.region	TF_binding_site;promoter_flanking_region	4.32e-09	0.99
18	75433351	rs35915572	T	0.09756	No	DPYSL2	Distant-pQTL	Other.intergenic.region	NA	2.831e-08	0.103
17	73100470	rs118143893	A	0.0122	Yes	HEXB	Distant-pQTL	UTR	TF_binding_site;CTCF_binding_site	3.213e-10	0.1163
14	42053631	rs76417744	A	0.0122	Yes	CES2	Distant-pQTL	Other.intergenic.region	NA	1.063e-08	0.3482
11	82149019	rs151033805	C	0.01045	Yes	B2M	Distant-pQTL	Intron	NA	5.576e-17	0.02107
4	100017093	rs6823907	G	0.2439	No	VCL	Distant-pQTL	Intron	NA	1.164e-30	-0.3046
12	6044203	rs77115930	C	0.04355	No	ACO2	Distant-pQTL	Intron	NA	2.479e-08	0.2889
1	39843405	rs116815558	T	0.0122	No	ACLY	Distant-pQTL	Intron	NA	4.267e-09	0.2618
3	114134567	rs73241528	A	0.04355	Yes	HSPB1	Distant-pQTL	Intron	NA	1.337e-08	0.2096
10	11789250	rs4750088	G	0.0331	No	ABAT	Distant-pQTL	Promoter	TF_binding_site;promoter	2.306e-09	1.493
7	92507628	rs75133308	C	0.0122	Yes	TTN	Distant-pQTL	Intron	NA	5.548e-09	1.206
3	104742036	rs73852558	G	0.02265	No	BPNT1	Distant-pQTL	Other.intergenic.region	NA	2.16e-09	0.03088
22	24235113	rs11428310	CA	0.1829	No	DDT	Local-pQTL	Neighbor.gene.intron	TF_binding_site	1.763e-08	-0.668
17	79652741	rs73354116	G	0.01568	No	PRDX3	Distant-pQTL	Intron	TF_binding_site	1.16e-08	1.612
5	96125465	rs30185	G	0.2456	No	ERAP1	Local-pQTL	Intron	NA	1.78e-23	0.007084
11	58307659	rs75381348	A	0.01394	Yes	ANP32A	Distant-pQTL	Intron	NA	2.593e-08	0.08302
7	53528919	rs76000887	T	0.02787	No	SEPT11	Distant-pQTL	Other.intergenic.region	NA	1.147e-08	-0.0208
21	27449130	rs140739950	A	0.05749	No	WARS	Distant-pQTL	Intron	NA	1.36e-08	0.02912
12	109965512	rs10744826	C	0.4286	No	MMAB	Local-pQTL	Neighbor.gene.intron	NA	4.728e-11	0.01807
13	48079890	rs17070213	C	0.01394	Yes	LUM	Distant-pQTL	Other.intergenic.region	NA	3.13e-10	0.2767
3	188108959	rs114242685	T	0.01045	No	AP1B1	Distant-pQTL	Intron	NA	2.928e-08	-0.02733
22	43881485	rs80124836	T	0.02962	Yes	AKR7A3	Distant-pQTL	Intron	NA	7.3e-09	0.7326
7	78599445	rs10268856	T	0.01916	Yes	ITIH4	Distant-pQTL	Intron	NA	1.995e-09	0.04438
18	61366644	rs77310528	A	0.01742	Yes	GSN	Distant-pQTL	Intron	NA	1.904e-11	0.05342
14	96336962	rs72700909	G	0.04878	Yes	CLIC4	Distant-pQTL	Other.intergenic.region	NA	1.21e-08	0.01578
11	58215647	rs11501580	T	0.01394	No	ANP32A	Distant-pQTL	Other.intergenic.region	NA	2.593e-08	0.08302
19	44005876	rs10562543	C	0.1672	No	ETHE1	Local-pQTL	Promoter	TF_binding_site;CTCF_binding_site;promoter	1.286e-08	-0.02186
12	90825642	rs1437938983	G	0.01045	No	ANXA6	Distant-pQTL	Other.intergenic.region	NA	2.065e-08	0.5247
10	11794529	rs12246489	A	0.0331	No	ABAT	Distant-pQTL	Intron	NA	2.306e-09	1.493
4	100192413	rs66673210	T	0.3153	No	SERPINC1	Distant-pQTL	Intron	NA	1.225e-08	-0.003139
20	4311296	rs6052513	T	0.01045	No	ACSM2B	Distant-pQTL	Promoter.flanking.region	TF_binding_site;promoter_flanking_region	9.664e-10	1.757
7	4606772	rs77058741	T	0.02787	No	APOB	Distant-pQTL	Other.intergenic.region	NA	1.551e-08	0.4596
10	11793892	rs6602524	G	0.0331	No	ABAT	Distant-pQTL	Intron	NA	2.306e-09	1.493
9	72013519	rs139995345	C	0.01045	No	SBDS	Distant-pQTL	Other.intergenic.region	NA	4.203e-09	0.06539
11	2324041	rs2074022	A	0.05749	Yes	CYP3A4	Distant-pQTL	CDS	TF_binding_site;promoter	3.978e-09	0.6241
16	69832970	rs8062334	A	0.02962	No	HINT2	Distant-pQTL	Noncoding.exon	NA	5.427e-09	-0.05964
8	140707921	rs78209928	T	0.01045	Yes	CNN2	Distant-pQTL	Intron	NA	2.76e-12	0.02343
3	99460303	rs73860463	C	0.01045	No	ANP32A	Distant-pQTL	Intron	NA	2.456e-08	0.09296
2	12630661	rs115377539	T	0.01394	Yes	ALDH5A1	Distant-pQTL	Promoter.flanking.region	TF_binding_site;promoter_flanking_region	5.361e-09	0.2743
11	128740643	rs78667661	A	0.0122	Yes	PTMA	Distant-pQTL	Promoter.flanking.region	TF_binding_site;promoter_flanking_region	4.57e-14	0.08131
12	109973979	rs1045255	G	0.4268	No	MMAB	Local-pQTL	Neighbor.gene.exon	NA	3.027e-11	0.01822
22	24268762	rs2154597	C	0.1777	No	DDT	Local-pQTL	Other.intergenic.region	NA	7.025e-11	0.7708
6	27279095	rs61736096	C	0.01045	No	SEPT11	Distant-pQTL	CDS	NA	1.847e-08	-0.03856
5	84017522	rs1491010731	GGAA	0.01394	Yes	COL18A1	Distant-pQTL	Other.intergenic.region	NA	1.729e-08	-0.06335
22	25781439	rs111824621	C	0.02787	No	ETFDH	Distant-pQTL	Intron	NA	4.697e-09	0.1382
15	65667933	rs72625758	C	0.02091	Yes	JAK3	Distant-pQTL	Intron	NA	9.16e-09	0.06598
14	77904593	rs182814954	T	0.01045	No	GSTZ1	Local-pQTL	Neighbor.gene.intron	NA	1.471e-08	0.2366
4	100279332	rs1614377	A	0.2718	No	SERPINC1	Distant-pQTL	Other.intergenic.region	NA	5.575e-24	-0.005103
18	50507745	rs11876381	C	0.02613	No	AKR1B10	Distant-pQTL	Intron	NA	2.312e-08	1.393
2	190452249	rs146361420	C	0.01045	Yes	SDHB	Distant-pQTL	Other.intergenic.region	NA	1.477e-08	0.1952
9	114303832	rs75822146	A	0.0453	Yes	PTGR1	Local-pQTL	Neighbor.gene.intron	NA	9.503e-11	0.8775
2	210471493	rs137953979	T	0.03833	Yes	AHNAK	Distant-pQTL	Intron	NA	7.354e-09	0.07499
7	42727129	rs78319095	C	0.01394	No	WARS	Distant-pQTL	Intron	NA	1.919e-08	0.05702
14	77906035	rs147607318	G	0.01045	No	GSTZ1	Local-pQTL	Neighbor.gene.intron	NA	1.471e-08	0.2366
1	157628418	rs201177081	C	0.01568	Yes	SEPT11	Distant-pQTL	Other.intergenic.region	NA	2.711e-08	0.03193
9	2246303	rs28880977	T	0.01394	Yes	CFL2	Distant-pQTL	Other.intergenic.region	NA	1.518e-08	-0.09156
10	11789894	rs4747935	C	0.0331	No	ABAT	Distant-pQTL	Intron	TF_binding_site	2.306e-09	1.493
6	84898841	rs62449304	T	0.03484	No	TPT1	Distant-pQTL	Intron	NA	7.002e-09	0.09651
18	75426924	rs74540313	G	0.05749	No	DPYSL2	Distant-pQTL	Other.intergenic.region	NA	3.624e-10	0.1444
8	140707921	rs78209928	T	0.01045	Yes	ACTR2	Distant-pQTL	Intron	NA	4.636e-09	0.09162
2	35853530	rs116086652	T	0.01568	Yes	HIBADH	Distant-pQTL	Other.intergenic.region	NA	1.031e-08	0.2576
11	72019086	rs1892871	A	0.0122	Yes	EMILIN2	Distant-pQTL	Intron	NA	9.389e-11	0.1258
16	495662	rs11645697	T	0.4983	Yes	DECR2	Local-pQTL	Neighbor.gene.intron	NA	3.009e-11	0.02154
3	14938082	rs58804780	T	0.01568	No	AKR1D1	Distant-pQTL	Intron	NA	1.436e-08	0.611
19	35135257	rs1258616521	G	0.0122	No	SPTAN1	Distant-pQTL	Intron	NA	5.553e-09	0.4517
9	72033150	rs527771908	C	0.01045	No	SBDS	Distant-pQTL	Other.intergenic.region	NA	4.203e-09	0.06539
2	35010522	rs75079452	A	0.0122	No	HIST1H1C	Distant-pQTL	Other.intergenic.region	NA	1.424e-09	0.03246
7	138138524	rs398048155	T	0.3084	Yes	CORO1A	Distant-pQTL	Other.intergenic.region	NA	5.995e-11	0.02637
10	11792946	rs4750094	G	0.0331	No	ABAT	Distant-pQTL	Enhancer	TF_binding_site;enhancer	2.306e-09	1.493
4	100262759	rs1662058	C	0.3467	No	S100A11	Distant-pQTL	Intron	NA	2.511e-45	-0.2257
7	85714026	rs139049839	C	0.01045	No	MAP4	Distant-pQTL	Other.intergenic.region	NA	5.521e-09	0.02456
8	90970862	rs1805818	T	0.338	No	PSMD4	Distant-pQTL	Intron	NA	1.437e-11	-0.1067
8	138592201	rs77119793	A	0.01045	Yes	RAB21	Distant-pQTL	Intron	NA	7.284e-17	-0.06459
2	175547999	rs186965396	A	0.02091	Yes	CAPNS1	Distant-pQTL	Promoter	promoter	7.214e-09	0.01979
15	60486076	rs115214816	C	0.01568	No	RAB14	Distant-pQTL	Other.intergenic.region	NA	8.158e-09	0.02099
19	14854338	rs117617387	T	0.01394	Yes	GPNMB	Distant-pQTL	CDS	NA	1.517e-08	0.04461
5	96129535	rs2287987	C	0.2108	No	ERAP1	Local-pQTL	CDS	NA	4.165e-11	-0.005073
4	100274157	rs4147541	C	0.3049	Yes	S100A11	Distant-pQTL	UTR	TF_binding_site;promoter	2.93e-26	0.1909
12	110027795	rs11067376	G	0.4007	Yes	MMAB	Local-pQTL	Neighbor.gene.exon	NA	5.15e-15	-0.02076
8	101808998	rs80165515	C	0.01045	No	BLVRB	Distant-pQTL	Other.intergenic.region	NA	1.464e-09	-0.3981
5	71783430	rs116159540	G	0.01045	Yes	PON1	Distant-pQTL	Promoter.flanking.region	TF_binding_site;promoter_flanking_region	2.948e-08	0.1932
9	12500316	rs117538772	A	0.01568	Yes	RAB7A	Distant-pQTL	Other.intergenic.region	NA	6.605e-09	0.05332
7	84247664	rs78155285	G	0.01045	No	BPNT1	Distant-pQTL	Other.intergenic.region	NA	7.85e-09	0.04388
11	58119890	rs12288397	A	0.01394	No	ANP32A	Distant-pQTL	Other.intergenic.region	NA	2.593e-08	0.08302
16	4790446	rs35599524	T	0.01568	Yes	HSPA4	Distant-pQTL	CDS	NA	5.705e-09	0.07067
7	127981205	rs73230660	T	0.01045	Yes	AMBP	Distant-pQTL	CDS	promoter	9.608e-10	0.04479
2	145976942	rs113496973	T	0.01045	Yes	VDAC1	Distant-pQTL	Intron	NA	5.286e-09	0.3362
8	118601733	rs151010623	T	0.01045	Yes	F2	Distant-pQTL	Other.intergenic.region	NA	2.226e-08	0.036
2	239006650	rs11682046	C	0.4652	Yes	SCLY	Local-pQTL	Intron	TF_binding_site;CTCF_binding_site	7.346e-09	-0.01157
11	134038949	rs7927108	T	0.0122	Yes	CTSD	Distant-pQTL	CDS	NA	2.368e-09	2.833
12	109875934	rs10850139	C	0.4303	Yes	MMAB	Local-pQTL	Neighbor.gene.intron	NA	9.709e-14	-0.01976
2	238995432	rs56858152	T	0.3833	No	SCLY	Local-pQTL	Promoter.flanking.region	TF_binding_site;promoter_flanking_region	5.646e-14	-0.01496
8	27330096	rs2741342	T	0.2596	Yes	EPHX2	Local-pQTL	Neighbor.gene.intron	NA	1.25e-09	-0.2123
3	188108365	rs75774025	G	0.01045	No	AP1B1	Distant-pQTL	Intron	NA	2.928e-08	-0.02733
12	109895168	rs2338104	C	0.4268	No	MMAB	Local-pQTL	Neighbor.gene.exon	NA	2.681e-10	0.01721
6	32911330	rs116560929	A	0.01045	Yes	TAGLN	Distant-pQTL	Promoter	promoter	2.864e-10	0.4341
12	66654965	rs111858825	A	0.05226	Yes	ALDOA	Distant-pQTL	Other.intergenic.region	NA	1.657e-08	0.1698
13	44168684	rs78235548	T	0.0122	Yes	C4B	Distant-pQTL	Intron	NA	9.01e-09	0.6603
19	6190010	rs112045564	C	0.01742	No	LRRC59	Distant-pQTL	Noncoding.exon	NA	4.21e-09	0.105
1	36200390	rs609070	G	0.01394	No	VDAC2	Distant-pQTL	Intron	NA	2.311e-09	0.0898
3	119752368	rs78883820	A	0.05052	Yes	MYL6	Distant-pQTL	Intron	NA	1.105e-08	0.04713
3	130038951	rs73866789	T	0.02091	Yes	LRG1	Distant-pQTL	Other.intergenic.region	NA	1.213e-11	0.06035
6	29300274	rs146977025	T	0.01045	Yes	SBDS	Distant-pQTL	Other.intergenic.region	NA	2.255e-08	0.06239
16	20334932	rs4393582	G	0.0122	No	HMOX1	Distant-pQTL	Promoter	TF_binding_site;promoter	1.2e-08	0.02597
2	191160454	rs291455	T	0.27	No	HIBCH	Local-pQTL	Intron	NA	3.071e-18	-0.1806
5	174686989	rs59238134	G	0.1359	Yes	SHMT1	Distant-pQTL	Other.intergenic.region	NA	1.689e-08	0.6413
12	122378206	rs895958	G	0.1185	No	HPD	Local-pQTL	Promoter.flanking.region	promoter_flanking_region	1.802e-08	-0.748
21	46886424	rs75352426	T	0.0122	No	FDXR	Distant-pQTL	Intron	NA	1.99e-08	0.02879
10	23802467	rs3924036	A	0.0122	No	GLDC	Distant-pQTL	Promoter.flanking.region	TF_binding_site;promoter_flanking_region	5.788e-09	3.514
6	52625794	rs2608629	G	0.331	Yes	GSTA2	Local-pQTL	Intron	NA	1.564e-32	0.6299
10	10402463	rs2246088	A	0.0122	Yes	PRTN3	Distant-pQTL	Promoter.flanking.region	TF_binding_site;promoter_flanking_region	3.187e-09	0.0719
1	90818002	rs10922841	T	0.04355	No	TNC	Distant-pQTL	Other.intergenic.region	NA	3.292e-09	0.03542
2	180579238	rs73973711	G	0.02091	Yes	CBR3	Distant-pQTL	Intron	NA	1.828e-08	-0.1713
14	77895035	rs140755302	C	0.01045	No	GSTZ1	Local-pQTL	Neighbor.gene.intron	NA	1.471e-08	0.2366
12	29383265	rs118112903	C	0.03659	Yes	IGHM	Distant-pQTL	Intron	NA	2.862e-08	0.1427
5	20887723	rs114346462	G	0.01394	Yes	IGHM	Distant-pQTL	Intron	NA	3.025e-14	0.3072
3	99448906	rs73860462	T	0.01045	No	SERPINF1	Distant-pQTL	Intron	NA	1.124e-08	0.02397
11	128740643	rs78667661	A	0.0122	Yes	TXN	Distant-pQTL	Promoter.flanking.region	TF_binding_site;promoter_flanking_region	1.685e-09	0.5192
7	53544855	rs17693272	A	0.02787	Yes	SEPT11	Distant-pQTL	Other.intergenic.region	NA	1.147e-08	-0.0208
2	7126381	rs1171271976	T	0.02962	Yes	USP5	Distant-pQTL	Intron	NA	9.223e-09	0.1031
11	58152807	rs140450063	A	0.01394	No	ANP32A	Distant-pQTL	Other.intergenic.region	NA	2.593e-08	0.08302
16	62585134	rs147310698	T	0.02091	Yes	CAP1	Distant-pQTL	Other.intergenic.region	NA	1.951e-09	0.3204
3	72400713	rs79362307	A	0.01045	Yes	AKR1C3	Distant-pQTL	Other.intergenic.region	NA	3.204e-09	0.5912
1	31802942	rs115552871	T	0.02265	Yes	CNN2	Distant-pQTL	Intron	NA	6.436e-10	0.01339
1	193900265	rs12078905	C	0.02787	Yes	VAPA	Distant-pQTL	Other.intergenic.region	NA	2.999e-09	0.03496
17	29802817	rs397703926	T	0.01045	Yes	ALDH5A1	Distant-pQTL	Intron	TF_binding_site	2.474e-09	0.2825
7	85643640	rs1254048598	TA	0.01045	Yes	MAP4	Distant-pQTL	Other.intergenic.region	NA	5.521e-09	0.02456
1	90813173	rs12048345	C	0.04355	No	TNC	Distant-pQTL	Open.chromatin.region	TF_binding_site;open_chromatin_region	3.292e-09	0.03542
17	38662008	rs1257369652	T	0.02613	No	PRTN3	Distant-pQTL	Other.intergenic.region	NA	2.118e-08	0.04206
12	48307104	rs117211526	G	0.01045	No	HEBP1	Distant-pQTL	Intron	NA	1.932e-08	0.0757
6	52627702	rs2749016	G	0.2927	No	GSTA2	Local-pQTL	Promoter	TF_binding_site;promoter	5.4e-32	0.6651
1	53679229	rs1799822	G	0.1916	Yes	CPT2	Local-pQTL	CDS	NA	1.801e-09	-0.07517
13	65172983	rs144504766	A	0.01394	No	UGT2B15	Distant-pQTL	Other.intergenic.region	NA	7.95e-09	0.3745
1	238482726	rs182030855	A	0.01916	No	F2	Distant-pQTL	Other.intergenic.region	NA	1.591e-12	0.0305
4	100272066	rs1662045	A	0.2718	No	S100A11	Distant-pQTL	Promoter	TF_binding_site;promoter	8.793e-26	-0.1905
3	72253588	rs72959604	G	0.01394	Yes	DUSP3	Distant-pQTL	Enhancer	TF_binding_site;enhancer	2.927e-08	-0.04499
20	23609953	rs6114205	A	0.01742	Yes	ABAT	Distant-pQTL	UTR	TF_binding_site	4.579e-09	1.737
12	121176083	rs1799958	A	0.2561	No	ACADS	Local-pQTL	CDS	CTCF_binding_site;TF_binding_site	1.138e-15	-0.3047
8	140707921	rs78209928	T	0.01045	Yes	CFL1	Distant-pQTL	Intron	NA	3.567e-10	1.089
9	13328840	rs139313477	T	0.01045	No	HSPH1	Distant-pQTL	Open.chromatin.region	TF_binding_site;open_chromatin_region	2.023e-08	0.07678
7	132952600	rs73436952	G	0.01045	No	NIPSNAP1	Distant-pQTL	Intron	NA	5.767e-10	0.4372
12	6042510	rs76855280	G	0.05052	Yes	DLST	Distant-pQTL	Intron	NA	1.773e-08	0.09907
7	67164661	rs34501723	G	0.01568	Yes	SH3BGRL	Distant-pQTL	Other.intergenic.region	NA	7.713e-11	0.02063
8	27888994	rs117286643	A	0.0122	Yes	GSTM1	Distant-pQTL	Intron	NA	1.634e-08	5.343
17	8070123	rs1157610362	C	0.01045	Yes	FGB	Distant-pQTL	Other.intergenic.region	NA	1.572e-13	1.365
17	33006808	rs148327846	T	0.01568	Yes	YARS	Distant-pQTL	Other.intergenic.region	NA	2.728e-08	0.04292
12	20132949	rs36085972	T	0.01045	Yes	FIS1	Distant-pQTL	Enhancer	TF_binding_site;enhancer	1.105e-08	0.03438
17	20927599	rs193253443	A	0.01742	No	ALDH6A1	Distant-pQTL	Intron	NA	1.382e-08	2.226
2	241157343	rs73104194	C	0.01568	Yes	ACTN4	Distant-pQTL	Other.intergenic.region	CTCF_binding_site;TF_binding_site	1.827e-09	0.3776
11	58189555	rs17152679	A	0.01394	Yes	ANP32A	Distant-pQTL	UTR	NA	2.593e-08	0.08302
4	100261952	rs1693471	A	0.3467	No	S100A11	Distant-pQTL	Intron	NA	2.511e-45	-0.2257
22	24234493	rs5751759	G	0.1899	No	MIF	Local-pQTL	Neighbor.gene.intron	NA	5.601e-13	-0.4859
8	8209495	rs28574846	C	0.05052	Yes	ATIC	Distant-pQTL	Intron	NA	7.559e-10	-0.102
5	72867921	rs75711490	T	0.0122	No	ETFDH	Distant-pQTL	Intron	NA	1.445e-08	0.1758
10	11792952	rs4750095	A	0.0331	No	ABAT	Distant-pQTL	Enhancer	TF_binding_site;enhancer	2.306e-09	1.493
22	42388841	rs133299	G	0.2526	No	CYP2D6	Local-pQTL	Neighbor.gene.intron	NA	2.562e-14	0.04909
4	122316972	rs144429904	A	0.0122	Yes	UGT1A4	Distant-pQTL	Other.intergenic.region	NA	1.861e-15	0.3049
12	109830406	rs7298292	G	0.3136	No	MMAB	Local-pQTL	Neighbor.gene.intron	NA	8.164e-09	-0.01645
7	132958700	rs78054158	T	0.01045	No	NIPSNAP1	Distant-pQTL	Intron	NA	5.767e-10	0.4372
5	96125314	rs28337	A	0.2456	No	ERAP1	Local-pQTL	Intron	NA	1.78e-23	0.007084
4	59007858	rs79897328	C	0.02439	Yes	HEBP1	Distant-pQTL	Other.intergenic.region	NA	9.552e-09	0.05076
3	14934407	rs57248999	G	0.01568	No	AKR1D1	Distant-pQTL	Intron	NA	1.436e-08	0.611
15	57663274	rs115906020	A	0.01045	No	SAMHD1	Distant-pQTL	Open.chromatin.region	TF_binding_site;open_chromatin_region	1.975e-08	0.03958
10	22751121	rs75962181	T	0.01045	No	ALDH4A1	Distant-pQTL	Enhancer	TF_binding_site;enhancer	2.049e-08	2.222
4	100046207	rs2602896	A	0.2474	No	VCL	Distant-pQTL	Intron	NA	2.445e-31	-0.3049
1	64107284	rs770436089	T	0.2091	No	PGM1	Local-pQTL	Promoter.flanking.region	TF_binding_site;promoter_flanking_region	2.308e-13	-0.7172
2	191158856	rs291450	A	0.2805	No	HIBCH	Local-pQTL	Intron	NA	1.455e-19	-0.1821
4	100265325	rs1625439	A	0.3467	No	S100A11	Distant-pQTL	Intron	NA	2.511e-45	-0.2257
16	28883241	rs7498665	G	0.3693	No	SULT1A1	Local-pQTL	Neighbor.gene.exon	NA	2.855e-08	-0.4585
17	20957395	rs75793531	C	0.01916	No	ALDH6A1	Distant-pQTL	Other.intergenic.region	NA	3.802e-10	2.359
8	91099894	rs1554924	A	0.4355	Yes	PSMD4	Distant-pQTL	Intron	NA	3.043e-10	-0.1011
11	99037998	rs4643043	T	0.02439	Yes	CKB	Distant-pQTL	Intron	NA	5.928e-09	0.02315
2	191164159	rs2582747	A	0.27	No	HIBCH	Local-pQTL	Intron	NA	3.071e-18	-0.1806
3	106632359	rs73200562	C	0.05052	Yes	MAP4	Distant-pQTL	Intron	NA	1.25e-08	0.01096
1	72192616	rs76099857	G	0.01045	Yes	AOC3	Distant-pQTL	Intron	NA	1.437e-12	0.02315
2	75673264	rs79574437	A	0.02265	No	GARS	Distant-pQTL	Other.intergenic.region	NA	2.219e-09	0.03111
2	44694382	rs10190127	C	0.02439	Yes	UGT2B15	Distant-pQTL	Intron	NA	1.256e-08	0.3132
4	100259351	rs1693456	A	0.3467	No	S100A11	Distant-pQTL	Intron	NA	2.511e-45	-0.2257
18	72922958	rs376375268	G	0.01394	Yes	RIDA	Distant-pQTL	UTR	promoter	2.539e-08	-1.036
1	36200390	rs609070	G	0.01394	No	SLC25A13	Distant-pQTL	Intron	NA	2.195e-08	0.3881
5	96188666	rs2042381	A	0.3049	Yes	ERAP1	Local-pQTL	Neighbor.gene.intron	TF_binding_site	6.454e-11	0.004477
19	44008528	rs12980646	T	0.1672	No	ETHE1	Local-pQTL	Promoter	TF_binding_site;CTCF_binding_site;promoter	1.286e-08	-0.02186
15	95352025	rs117175496	A	0.02091	Yes	LTF	Distant-pQTL	Other.intergenic.region	NA	8.249e-11	0.2919
6	2981772	rs4389803	G	0.4373	Yes	NQO2	Local-pQTL	Other.intergenic.region	TF_binding_site	2.564e-09	0.04025
22	24247310	rs5760096	A	0.284	Yes	GSTT1	Local-pQTL	Enhancer	TF_binding_site;enhancer	1.555e-15	-0.1428
21	17995571	rs2823913	A	0.0331	No	BCAP31	Distant-pQTL	Intron	NA	2.098e-08	0.01233
11	3016426	rs117906999	C	0.02265	Yes	CALD1	Distant-pQTL	Other.intergenic.region	NA	1.599e-12	0.0924
18	75422458	rs77469824	T	0.04878	No	CAPN2	Distant-pQTL	Other.intergenic.region	NA	1.02e-08	0.02703
6	32919575	rs146693865	G	0.01045	Yes	FHL1	Distant-pQTL	Promoter	TF_binding_site;promoter	3.143e-09	0.008308
4	100126896	rs17219626	G	0.1533	No	VCL	Distant-pQTL	Promoter.flanking.region	TF_binding_site;promoter_flanking_region	6.291e-13	-0.2441
6	36644755	rs36228198	A	0.0122	Yes	SAR1B	Distant-pQTL	Intron	TF_binding_site	1.404e-08	-0.1717
10	8008083	rs76743768	A	0.04355	Yes	FKBP1A	Distant-pQTL	Intron	NA	2.961e-08	0.01588
19	49003957	rs147753292	C	0.01742	Yes	CALD1	Distant-pQTL	Intron	NA	4.026e-12	0.09318
7	42734156	rs17543567	T	0.01394	No	WARS	Distant-pQTL	Intron	NA	1.919e-08	0.05702
9	72033734	rs142250018	T	0.01045	Yes	SBDS	Distant-pQTL	Other.intergenic.region	NA	4.203e-09	0.06539
11	128740643	rs78667661	A	0.0122	Yes	TPM4	Distant-pQTL	Promoter.flanking.region	TF_binding_site;promoter_flanking_region	3.251e-10	0.146
6	146958621	rs77509457	C	0.01916	Yes	DPP7	Distant-pQTL	Intron	NA	2.165e-08	0.122
22	42401514	rs9611700	T	0.2927	No	CYP2D6	Local-pQTL	Neighbor.gene.intron	NA	3.629e-14	-0.04727
16	80856705	rs1491542573	C	0.01742	No	PRDX3	Distant-pQTL	Other.intergenic.region	NA	2.447e-08	1.352
6	40036198	rs78066196	A	0.01742	No	MAT2A	Distant-pQTL	Other.intergenic.region	NA	6.775e-09	0.01875
18	13886728	rs16941288	A	0.05923	Yes	LBP	Distant-pQTL	Intron	NA	1.341e-08	0.01595
7	72890476	rs60202902	C	0.01045	Yes	HIBADH	Distant-pQTL	Intron	NA	1.363e-08	0.3596
12	109830980	rs7958220	C	0.4791	No	MMAB	Local-pQTL	Neighbor.gene.intron	TF_binding_site;CTCF_binding_site	2.244e-10	-0.01658
17	34261018	rs62078244	A	0.02091	Yes	TPM3	Distant-pQTL	Other.intergenic.region	NA	4.668e-11	0.2765
2	216745968	rs150287510	T	0.0122	Yes	AKR1B10	Distant-pQTL	Enhancer	TF_binding_site;CTCF_binding_site;enhancer	1.189e-12	2.529
4	25275648	rs16876969	T	0.0122	Yes	CSTA	Distant-pQTL	Intron	NA	1.102e-08	0.03139
2	129764269	rs79038650	T	0.0122	Yes	CES2	Distant-pQTL	Other.intergenic.region	NA	3.882e-09	0.3222
5	26428102	rs79380826	G	0.01742	No	APOC1	Distant-pQTL	Other.intergenic.region	NA	1.201e-08	0.03084
2	191161063	rs291456	A	0.27	No	HIBCH	Local-pQTL	Intron	NA	3.071e-18	-0.1806
8	2027725	rs4389966	G	0.01742	Yes	MT1H	Distant-pQTL	Intron	TF_binding_site;CTCF_binding_site	2.693e-08	0.04572
16	60753149	rs72786905	A	0.0122	Yes	MPO	Distant-pQTL	Other.intergenic.region	NA	6.573e-10	0.1267
14	76718899	rs73306589	G	0.02265	No	GRPEL1	Distant-pQTL	Intron	NA	2.597e-08	0.02711
3	119753103	rs74588474	C	0.01045	No	NAGA	Distant-pQTL	Promoter.flanking.region	TF_binding_site;promoter_flanking_region	2.36e-11	0.001944
2	173073222	rs75652721	C	0.0122	Yes	WARS	Distant-pQTL	Promoter.flanking.region	promoter_flanking_region	4.737e-09	0.06703
4	43268198	rs150561571	T	0.01394	Yes	AMBP	Distant-pQTL	Other.intergenic.region	NA	2.655e-09	0.03333
21	40286249	rs374598319	T	0.01045	Yes	LRG1	Distant-pQTL	Intron	NA	2.652e-08	0.06507
20	3364937	rs149362911	C	0.01045	Yes	GATM	Distant-pQTL	Noncoding.exon	TF_binding_site	4.933e-10	3.725
17	8070123	rs1157610362	C	0.01045	Yes	LRG1	Distant-pQTL	Other.intergenic.region	NA	5.679e-13	0.06966
6	18144905	rs7760301	T	0.04007	No	TPMT	Local-pQTL	Intron	NA	6.781e-14	-0.04905
20	60740668	rs115725863	C	0.0122	Yes	FXN	Distant-pQTL	Intron	NA	2.987e-08	-0.006778
12	1740344	rs74061309	C	0.0122	Yes	ME1	Distant-pQTL	UTR	TF_binding_site;CTCF_binding_site	1.736e-14	0.1634
4	143300225	rs72724537	A	0.01394	Yes	ANXA6	Distant-pQTL	Intron	NA	1.228e-09	0.5073
6	42932200	rs1129187	T	0.4547	No	GNMT	Local-pQTL	Neighbor.gene.exon	CTCF_binding_site	1.187e-13	-0.3486
11	39709847	rs145909479	A	0.01568	No	HMOX1	Distant-pQTL	Other.intergenic.region	NA	1.697e-09	0.02443
4	100265826	rs1364307296	TAACTC	0.3467	No	SERPINC1	Distant-pQTL	Intron	NA	1.914e-40	-0.006039
10	62839676	rs138419933	A	0.01045	Yes	IGHM	Distant-pQTL	Other.intergenic.region	NA	7.37e-23	0.4397
4	100138538	rs9995799	A	0.2352	Yes	SERPINC1	Distant-pQTL	Intron	NA	1.8e-09	0.003361
6	18147958	rs17839845	A	0.04181	No	TPMT	Local-pQTL	Promoter.flanking.region	TF_binding_site;promoter_flanking_region	2.064e-13	-0.0472
3	29941913	rs116490684	G	0.0122	Yes	SDHA	Distant-pQTL	Intron	NA	1.186e-08	0.2385
1	238493734	rs149882669	T	0.01916	No	F2	Distant-pQTL	Promoter.flanking.region	promoter_flanking_region	1.591e-12	0.0305
18	683607	rs2612091	C	0.3728	Yes	ENOSF1	Local-pQTL	Intron	NA	1.876e-11	-0.004469
1	35155294	rs72655737	C	0.01742	Yes	PRELP	Distant-pQTL	Other.intergenic.region	NA	1.519e-08	0.1165
17	20922380	rs114644691	T	0.01742	No	ALDH6A1	Distant-pQTL	Intron	NA	1.382e-08	2.226
10	110019889	rs115233653	C	0.01045	Yes	APOE	Distant-pQTL	Other.intergenic.region	NA	3.097e-12	0.2598
2	127647620	rs77341896	G	0.0122	No	TOMM70	Distant-pQTL	Other.intergenic.region	NA	6.724e-09	0.0364
14	88358786	rs34539850	C	0.02091	Yes	PSMB6	Distant-pQTL	Intron	NA	1.257e-08	0.04846
4	113298659	rs77273710	A	0.01045	Yes	EPHX1	Distant-pQTL	Promoter.flanking.region	TF_binding_site;promoter_flanking_region	1.846e-08	5.327
8	91019047	rs1805807	T	0.4495	Yes	DECR1	Local-pQTL	Intron	TF_binding_site	1.649e-10	-0.5108
16	20305936	rs4638589	C	0.01742	No	HMOX1	Distant-pQTL	Enhancer	TF_binding_site;enhancer	1.853e-08	0.02234
22	24248166	rs4822451	T	0.4042	No	GSTT1	Local-pQTL	Neighbor.gene.exon	NA	3.551e-17	-0.1398
9	20271492	rs1456961	T	0.05401	Yes	EML4	Distant-pQTL	Other.intergenic.region	TF_binding_site;CTCF_binding_site	1.028e-08	-0.05162
19	47064985	rs7247079	A	0.01568	No	CYB5R3	Distant-pQTL	Intron	NA	8.474e-09	0.094
18	75458421	rs78328874	G	0.04704	Yes	YWHAZ	Distant-pQTL	Other.intergenic.region	NA	3.352e-09	0.1864
13	113432438	rs151169120	A	0.01045	Yes	RAB11B	Distant-pQTL	Enhancer	TF_binding_site;enhancer	3.976e-09	-0.1393
6	148024930	rs58521224	C	0.0122	Yes	EPHX1	Distant-pQTL	Intron	NA	1.876e-08	4.809
19	44499687	rs445265	C	0.0122	Yes	ACTN4	Distant-pQTL	Intron	NA	1.917e-08	0.3259
4	3240667	rs2229987	T	0.01568	No	AGRN	Distant-pQTL	CDS	NA	1.647e-08	0.01938
1	238461305	rs71644921	G	0.0122	Yes	SERPINA3	Distant-pQTL	Other.intergenic.region	NA	1.128e-09	0.2443
18	61369922	rs116342010	T	0.01742	No	GSN	Distant-pQTL	Intron	NA	1.904e-11	0.05342
13	111080217	rs79436463	A	0.01045	No	EIF2B1	Distant-pQTL	Intron	NA	3.113e-10	0.0319
22	24235380	rs4822447	G	0.1882	No	GSTT2B	Local-pQTL	Neighbor.gene.intron	NA	5.441e-09	-0.03287
12	17103677	rs74630977	G	0.01045	Yes	IGHG1	Distant-pQTL	Promoter.flanking.region	TF_binding_site;promoter_flanking_region	1.862e-12	7.548
11	72520530	rs4944804	A	0.2561	Yes	STARD10	Local-pQTL	Other.intergenic.region	TF_binding_site	6.912e-10	-0.01853
21	43223317	rs9984094	C	0.05749	No	ANXA2	Distant-pQTL	Promoter.flanking.region	TF_binding_site;promoter_flanking_region	5.684e-09	0.1604
4	149190795	rs942015519	C	0.02787	Yes	ANXA6	Distant-pQTL	Intron	NA	8.572e-09	0.3676
7	53561186	rs77425627	T	0.02787	No	SEPT11	Distant-pQTL	Other.intergenic.region	NA	1.147e-08	-0.0208
5	71791664	rs116158191	T	0.01045	No	PON1	Distant-pQTL	Intron	NA	2.948e-08	0.1932
11	116682668	rs149137426	A	0.01045	Yes	CTSS	Distant-pQTL	Other.intergenic.region	NA	2.883e-08	0.01379
14	30313768	rs71415914	T	0.02091	Yes	CORO1A	Distant-pQTL	Intron	NA	2.281e-08	0.06967
4	123143674	rs144075031	C	0.01045	No	AGXT2	Distant-pQTL	Intron	NA	1.652e-08	0.2162
8	90997694	rs13312842	G	0.3746	No	PSMD4	Distant-pQTL	Intron	TF_binding_site;CTCF_binding_site	5.479e-13	-0.1101
6	40041196	rs111792302	C	0.01742	No	MAT2A	Distant-pQTL	Other.intergenic.region	NA	6.775e-09	0.01875
12	70350503	rs77472584	C	0.01568	No	CCDC58	Distant-pQTL	Intron	NA	1.986e-08	-0.01542
18	61379656	rs76177945	A	0.01742	No	GSN	Distant-pQTL	Intron	NA	1.904e-11	0.05342
14	42069988	rs77888639	C	0.0122	No	CES2	Distant-pQTL	Intron	TF_binding_site;CTCF_binding_site	1.063e-08	0.3482
13	85868678	rs77832761	A	0.01742	Yes	MAP4	Distant-pQTL	Other.intergenic.region	NA	5.087e-12	0.02048
5	93598276	rs114234549	G	0.0122	Yes	LASP1	Distant-pQTL	Intron	NA	1.008e-09	0.07445
11	34986278	rs75483285	C	0.01394	Yes	RMDN3	Distant-pQTL	Intron	NA	2.547e-08	0.01665
4	100065626	rs1800760	T	0.3885	No	VCL	Distant-pQTL	Promoter.flanking.region	TF_binding_site;promoter_flanking_region	1.086e-11	0.1706
22	42688639	rs9611766	A	0.2456	Yes	CYP2D6	Local-pQTL	Neighbor.gene.intron	TF_binding_site	1.367e-12	0.04545
21	27446383	rs73168326	A	0.05749	No	WARS	Distant-pQTL	Intron	NA	1.36e-08	0.02912
12	109999005	rs11610545	A	0.1864	No	MMAB	Local-pQTL	UTR	NA	3.243e-33	-0.03854
4	43805400	rs112478659	G	0.01742	No	TGM2	Distant-pQTL	Other.intergenic.region	NA	1.141e-10	1.764
1	194689352	rs76813632	A	0.0122	Yes	HINT1	Distant-pQTL	Other.intergenic.region	NA	1.25e-08	-0.2445
6	15192497	rs79579487	A	0.01394	Yes	TPM4	Distant-pQTL	Other.intergenic.region	NA	1.723e-08	0.1181
9	10599097	rs77236901	T	0.01742	Yes	IGHM	Distant-pQTL	Intron	NA	5.182e-09	0.2141
4	61113559	rs149896579	A	0.0122	Yes	MARC2	Distant-pQTL	Other.intergenic.region	NA	7.888e-11	0.2047
9	80764635	rs202050864	G	0.01394	Yes	PRDX3	Distant-pQTL	Other.intergenic.region	NA	3.339e-10	1.411
3	141281493	rs200152364	A	0.01394	No	ATOX1	Distant-pQTL	Intron	NA	1.64e-08	0.02205
8	91019047	rs1805807	T	0.4495	Yes	PSMD4	Distant-pQTL	Intron	TF_binding_site	5.285e-12	-0.1049
8	124369562	rs72722097	C	0.0122	Yes	TKT	Distant-pQTL	Intron	NA	9.629e-10	0.8708
1	18110354	rs186064755	A	0.01045	No	TKT	Distant-pQTL	Intron	NA	9.124e-10	0.9389
5	50769984	rs77452143	C	0.01394	Yes	OAT	Distant-pQTL	Other.intergenic.region	NA	1.125e-08	0.05943
12	6044522	rs7973835	G	0.04355	No	ACO2	Distant-pQTL	Intron	NA	2.479e-08	0.2889
4	99991074	rs11292055	A	0.0993	Yes	VCL	Distant-pQTL	Other.intergenic.region	NA	7.242e-09	-0.2388
8	90995971	rs1805799	C	0.3293	No	DECR1	Local-pQTL	Promoter	TF_binding_site;CTCF_binding_site;promoter	1.626e-10	-0.5354
7	35740417	rs114902408	A	0.0122	No	SERPINA1	Distant-pQTL	Other.intergenic.region	NA	1.775e-08	3.491
12	110024541	rs2270375	G	0.2666	Yes	MMAB	Local-pQTL	Promoter.flanking.region	TF_binding_site;promoter_flanking_region	7.529e-16	-0.02485
1	167439036	rs140023917	T	0.01742	No	MT1H	Distant-pQTL	Intron	NA	1.926e-08	0.04285
3	99448906	rs73860462	T	0.01045	No	ANP32A	Distant-pQTL	Intron	NA	2.456e-08	0.09296
1	226150010	rs77873337	C	0.01394	Yes	FDX1	Distant-pQTL	Other.intergenic.region	TF_binding_site;CTCF_binding_site	1.061e-08	-0.01226
4	100058339	rs13132776	T	0.2474	No	VCL	Distant-pQTL	Intron	NA	2.445e-31	-0.3049
6	164325154	rs145965162	G	0.01045	Yes	DPYSL2	Distant-pQTL	Promoter.flanking.region	TF_binding_site;promoter_flanking_region	2.641e-08	0.2965
2	217516473	rs9341165	G	0.01045	Yes	MT1H	Distant-pQTL	Promoter.flanking.region	TF_binding_site;promoter_flanking_region	5.742e-09	0.07847
12	109989228	rs12321904	G	0.493	Yes	MMAB	Local-pQTL	Other.intergenic.region	NA	7.046e-10	0.01646
11	58231577	rs370828077	T	0.01394	No	ANP32A	Distant-pQTL	Other.intergenic.region	NA	2.593e-08	0.08302
10	11798390	rs2013078	C	0.0331	No	ABAT	Distant-pQTL	Intron	NA	2.306e-09	1.493
12	117350825	rs145275925	A	0.0122	No	CLIC1	Distant-pQTL	Promoter	TF_binding_site;promoter	2.586e-08	0.1795
8	5375039	rs111761791	C	0.01568	No	MTCH2	Distant-pQTL	Other.intergenic.region	NA	1.358e-08	0.1264
4	100056060	rs17218162	A	0.2474	No	VCL	Distant-pQTL	Intron	NA	2.445e-31	-0.3049
5	78346769	rs16876394	C	0.1063	Yes	BHMT	Local-pQTL	Neighbor.gene.intron	NA	7.845e-09	2.302
4	136743609	rs28654306	C	0.0122	No	ATIC	Distant-pQTL	Other.intergenic.region	NA	2.862e-08	-0.2002
9	136138978	rs147279040	T	0.0122	No	KATNAL2	Distant-pQTL	Intron	TF_binding_site	2.985e-08	0.05071
5	96124447	rs30186	G	0.2474	No	ERAP1	Local-pQTL	Intron	NA	1.682e-23	0.007087
3	150444882	rs114179581	G	0.01045	Yes	CTH	Distant-pQTL	Promoter.flanking.region	TF_binding_site;promoter_flanking_region	7.516e-14	1.614
9	132821584	rs7857910	C	0.01568	No	ACSM2B	Distant-pQTL	Intron	NA	1.431e-08	1.287
22	31112978	rs143156117	G	0.0122	Yes	KCTD12	Distant-pQTL	Enhancer	TF_binding_site;enhancer	1.458e-09	0.03467
6	3111166	rs55861377	T	0.02091	Yes	PLD3	Distant-pQTL	CDS	NA	1.824e-09	0.02133
18	70296289	rs140715332	C	0.0122	Yes	PRTN3	Distant-pQTL	Intron	NA	1.512e-08	0.06596
5	55278265	rs11574766	A	0.02091	No	IGHG2	Distant-pQTL	Intron	TF_binding_site	1.555e-08	1.113
15	70417542	rs75041828	G	0.01568	Yes	DPP7	Distant-pQTL	Other.intergenic.region	NA	3.506e-09	0.1418
8	77764073	rs28376707	T	0.01394	No	CES2	Distant-pQTL	CDS	NA	2.621e-09	0.3798
5	96111228	rs3198304	G	0.2822	No	ERAP1	Local-pQTL	UTR	NA	3.485e-11	-0.004565
1	246410416	rs150730060	G	0.01568	No	S100A9	Distant-pQTL	Intron	NA	8.613e-09	0.1535
1	2315032	rs115217673	A	0.01916	Yes	LAMP2	Distant-pQTL	Intron	TF_binding_site;CTCF_binding_site	3.147e-11	0.01162
9	136147988	rs150947224	C	0.0122	No	KATNAL2	Distant-pQTL	Intron	TF_binding_site	2.985e-08	0.05071
7	21140802	rs117714999	G	0.01394	Yes	LDHB	Distant-pQTL	Other.intergenic.region	NA	9.684e-09	0.14
5	68432520	rs77287453	A	0.02091	Yes	CTSB	Distant-pQTL	Promoter.flanking.region	TF_binding_site;promoter_flanking_region	3.818e-10	0.44
13	46850629	rs73470032	A	0.02091	Yes	PSME1	Distant-pQTL	Intron	NA	1.742e-08	-0.6102
13	101569771	rs57545017	G	0.02265	Yes	ACO1	Distant-pQTL	Intron	NA	1.852e-08	0.7384
9	1507900	rs62534848	C	0.02265	No	CORO1A	Distant-pQTL	Other.intergenic.region	NA	2.332e-08	0.0621
18	75425053	rs117438017	C	0.05575	No	DPYSL2	Distant-pQTL	Other.intergenic.region	NA	5.983e-10	0.1448
6	4078135	rs73351527	T	0.01394	No	CPT2	Distant-pQTL	Intron	NA	6.166e-09	0.2522
7	16880244	rs115150719	G	0.01045	Yes	LDHB	Distant-pQTL	Other.intergenic.region	NA	2.71e-09	0.1678
13	105329741	rs76611431	C	0.01045	Yes	PLD3	Distant-pQTL	Other.intergenic.region	NA	1.446e-10	0.03223
1	157585873	rs57155766	A	0.0122	No	SEPT11	Distant-pQTL	Promoter.flanking.region	TF_binding_site;promoter_flanking_region	3.234e-10	0.04157
5	28069273	rs6873461	T	0.0122	No	ME1	Distant-pQTL	Other.intergenic.region	NA	1.583e-08	-0.1112
16	52949698	rs1434940296	G	0.01045	Yes	CTNNB1	Distant-pQTL	Other.intergenic.region	NA	4.754e-13	0.01783
6	81163498	rs114582387	G	0.01045	No	AOC3	Distant-pQTL	Promoter.flanking.region	TF_binding_site;promoter_flanking_region	2.174e-08	0.02164
5	96111371	rs13160562	A	0.2822	No	ERAP1	Local-pQTL	UTR	NA	3.485e-11	-0.004565
5	116530192	rs112601042	A	0.0122	Yes	COL14A1	Distant-pQTL	Other.intergenic.region	NA	9.102e-15	0.2153
12	109979267	rs12831657	C	0.1533	Yes	MMAB	Local-pQTL	Other.intergenic.region	TF_binding_site;CTCF_binding_site	7.098e-27	-0.03903
12	109970251	rs2287184	C	0.1882	No	MMAB	Local-pQTL	Neighbor.gene.intron	NA	7.418e-33	-0.03833
6	40054484	rs111750219	T	0.01742	No	MAT2A	Distant-pQTL	Other.intergenic.region	NA	6.775e-09	0.01875
14	77731898	rs72681205	A	0.03136	No	GSTZ1	Local-pQTL	Enhancer	TF_binding_site;CTCF_binding_site;enhancer	1.258e-10	0.1485
8	776793	rs145923053	T	0.02091	Yes	GCN1	Distant-pQTL	Intron	NA	1.284e-09	0.02939
20	25342017	rs199579111	T	0.01045	No	COL18A1	Distant-pQTL	Intron	NA	6.587e-13	-0.2072
12	109935894	rs2270361	C	0.1899	No	MMAB	Local-pQTL	Promoter.flanking.region	TF_binding_site;promoter_flanking_region	2.405e-33	-0.03848
14	77749687	rs55922804	T	0.0331	Yes	GSTZ1	Local-pQTL	Neighbor.gene.intron	NA	3.248e-09	0.1353
20	9412872	rs79252303	T	0.0122	Yes	EIF2B1	Distant-pQTL	Intron	NA	2.902e-09	0.02387
4	100131746	rs17219837	G	0.1516	No	VCL	Distant-pQTL	Intron	NA	7.583e-13	-0.2447
3	9562280	rs2633778	A	0.04181	No	KRT18	Distant-pQTL	Intron	NA	8.283e-09	1.528
4	18220698	rs114225957	G	0.01045	No	OAT	Distant-pQTL	Other.intergenic.region	NA	6.989e-09	0.05984
5	82632259	rs16900328	C	0.01045	No	MYO1B	Distant-pQTL	Intron	NA	2.605e-08	0.1504
4	185060067	rs111612729	G	0.01568	No	FERMT2	Distant-pQTL	Intron	NA	1.644e-08	0.1027
16	28885931	rs11864107	C	0.3693	No	SULT1A1	Local-pQTL	Other.intergenic.region	NA	2.855e-08	-0.4585
5	96119579	rs200814357	A	0.1882	Yes	ERAP1	Local-pQTL	Intron	NA	9.668e-22	0.007522
3	7000338	rs17750973	G	0.0122	Yes	IGKV4-1	Distant-pQTL	Intron	NA	2.974e-09	0.05813
8	91007806	rs4961166	C	0.3293	No	DECR1	Local-pQTL	Promoter.flanking.region	TF_binding_site;CTCF_binding_site;promoter_flanking_region	1.626e-10	-0.5354
20	7901783	rs113893973	A	0.0122	Yes	AZGP1	Distant-pQTL	Intron	NA	4.62e-10	0.03881
1	201952598	rs56768485	A	0.3118	Yes	RNPEP	Local-pQTL	CDS	TF_binding_site;CTCF_binding_site;promoter	1.057e-08	-0.02618
1	209562686	rs146372617	C	0.01568	No	HBD	Distant-pQTL	Promoter.flanking.region	TF_binding_site;promoter_flanking_region	3.883e-09	3.905
8	116411466	rs16892733	T	0.01045	No	CES2	Distant-pQTL	Other.intergenic.region	NA	7.96e-09	0.371
1	219887049	rs17006382	G	0.01045	Yes	TXNL1	Distant-pQTL	Intron	NA	2.259e-08	0.05731
16	73420306	rs112242465	A	0.01568	Yes	DCN	Distant-pQTL	Intron	NA	3.846e-10	0.05575
9	1509809	rs62534850	G	0.02091	No	CORO1A	Distant-pQTL	Other.intergenic.region	NA	8.079e-09	0.06612
19	5352828	rs1185870102	T	0.02787	Yes	SAA1	Distant-pQTL	Other.intergenic.region	TF_binding_site	2.712e-08	0.1282
3	141231882	rs146698241	T	0.01394	No	ATOX1	Distant-pQTL	Intron	NA	1.64e-08	0.02205
10	105042722	rs144451494	A	0.01742	No	FDPS	Distant-pQTL	Intron	NA	7.493e-10	0.4527
15	76381450	rs1369504576	G	0.01045	No	FDXR	Distant-pQTL	Intron	NA	2.616e-08	0.04224
11	78362159	rs78802200	G	0.01045	Yes	EIF2B1	Distant-pQTL	Other.intergenic.region	NA	2.451e-08	0.02384
21	46884081	rs112907622	G	0.0122	No	FDXR	Distant-pQTL	Intron	TF_binding_site;CTCF_binding_site	1.99e-08	0.02879
11	38331372	rs142279805	A	0.01394	Yes	MAP4	Distant-pQTL	Other.intergenic.region	NA	1.695e-09	0.02199
5	27992709	rs78931188	C	0.0122	No	ME1	Distant-pQTL	Other.intergenic.region	NA	1.583e-08	-0.1112
12	6039882	rs75933780	T	0.04355	No	DLST	Distant-pQTL	Intron	NA	1.447e-08	0.1056
20	25387242	rs7270419	A	0.01045	Yes	COL18A1	Distant-pQTL	Other.intergenic.region	NA	6.587e-13	-0.2072
7	24944238	rs116570811	A	0.01394	Yes	VDAC1	Distant-pQTL	Intron	NA	2.229e-08	0.2767
6	67239355	rs111822942	T	0.01916	Yes	MT1H	Distant-pQTL	Other.intergenic.region	NA	3.705e-09	0.04737
4	100048999	rs67311928	G	0.2474	No	VCL	Distant-pQTL	Intron	NA	2.445e-31	-0.3049
12	109902150	rs12818537	T	0.1882	No	MMAB	Local-pQTL	Neighbor.gene.intron	NA	7.418e-33	-0.03833
18	26471837	rs73951241	T	0.01394	No	ME1	Distant-pQTL	Other.intergenic.region	NA	1.765e-09	-0.1596
22	25781394	rs113914726	C	0.02787	No	ATP5PB	Distant-pQTL	Intron	NA	6.329e-09	0.04736
4	100267164	rs1789917	A	0.3467	No	SERPINC1	Distant-pQTL	Intron	NA	1.914e-40	-0.006039
2	192438098	rs78009369	G	0.02962	Yes	SAA1	Distant-pQTL	Other.intergenic.region	NA	1.022e-08	0.1148
17	79644685	rs113486376	A	0.01568	No	PRDX3	Distant-pQTL	Other.intergenic.region	NA	1.16e-08	1.612
14	77894349	rs17751122	C	0.01045	No	GSTZ1	Local-pQTL	Neighbor.gene.intron	NA	1.471e-08	0.2366
12	121216531	rs574141958	C	0.3589	Yes	ACADS	Local-pQTL	Neighbor.gene.intron	NA	5.555e-10	-0.2153
2	154881277	rs150790890	A	0.01045	Yes	CAPNS1	Distant-pQTL	Intron	NA	8.541e-09	0.02592
6	62909553	rs144536867	A	0.01045	No	MPO	Distant-pQTL	Intron	NA	1.908e-09	-0.166
9	20368548	rs73430715	T	0.0122	Yes	HNRNPH3	Distant-pQTL	Intron	NA	5.055e-10	0.1249
11	58222804	rs12279784	A	0.01394	No	ANP32A	Distant-pQTL	Other.intergenic.region	NA	2.593e-08	0.08302
4	99991676	rs7684986	T	0.08362	No	VCL	Distant-pQTL	Other.intergenic.region	NA	3.669e-09	-0.2569
9	634610	rs150433305	T	0.01742	Yes	DDB1	Distant-pQTL	Open.chromatin.region	TF_binding_site;open_chromatin_region	1.107e-08	0.1825
10	11799771	rs2399739	C	0.0331	No	ABAT	Distant-pQTL	Promoter.flanking.region	TF_binding_site;CTCF_binding_site;promoter_flanking_region	2.306e-09	1.493
2	33848715	rs73928945	T	0.0662	Yes	CTH	Distant-pQTL	Other.intergenic.region	NA	1.33e-08	0.3847
15	99548871	rs201647684	C	0.01045	No	CYP2A6	Distant-pQTL	UTR	TF_binding_site;CTCF_binding_site;promoter	2.87e-08	0.9991
14	77885937	rs182323903	A	0.01045	No	GSTZ1	Local-pQTL	Neighbor.gene.intron	NA	1.471e-08	0.2366
1	209558923	rs116100882	G	0.01394	No	GPX4	Distant-pQTL	Other.intergenic.region	NA	2.802e-08	-0.01218
9	76563443	rs77656110	C	0.01742	Yes	ABCB6	Distant-pQTL	Other.intergenic.region	NA	6.369e-09	0.03812
1	246395546	rs115637651	A	0.01568	No	S100A9	Distant-pQTL	Intron	NA	8.613e-09	0.1535
14	77756705	rs72681225	T	0.02439	No	GSTZ1	Local-pQTL	Neighbor.gene.intron	NA	5.053e-14	0.1909
17	72116089	rs76553358	T	0.02613	No	LTF	Distant-pQTL	Intron	NA	2.478e-10	0.2579
18	50501764	rs72928129	A	0.02613	No	AKR1B10	Distant-pQTL	Intron	NA	2.312e-08	1.393
6	120405729	rs58223466	C	0.02613	Yes	HBG1	Distant-pQTL	Other.intergenic.region	NA	3.688e-09	13.85
1	18525715	rs112933411	A	0.03484	Yes	SH3BGRL3	Distant-pQTL	Intron	NA	1.306e-09	0.01145
1	85884091	rs7547571	G	0.4216	No	DDAH1	Local-pQTL	Open.chromatin.region	TF_binding_site;open_chromatin_region	9.966e-24	-0.1066
7	79806977	rs73378668	G	0.01394	No	CCDC58	Distant-pQTL	Promoter.flanking.region	TF_binding_site;promoter_flanking_region	2.839e-08	0.01237
10	11797619	rs902892	C	0.0331	No	ABAT	Distant-pQTL	Noncoding.exon	NA	2.306e-09	1.493
9	119080514	rs7872785	C	0.01916	Yes	TAGLN	Distant-pQTL	Intron	NA	2.337e-12	0.3468
3	188104403	rs115440565	T	0.01045	No	AP1B1	Distant-pQTL	Intron	NA	2.928e-08	-0.02733
3	60091687	rs149826402	G	0.01045	Yes	NPC2	Distant-pQTL	Intron	NA	3.027e-11	0.08881
6	18128481	rs75379431	G	0.03659	No	TPMT	Local-pQTL	Other.intergenic.region	NA	1.101e-15	-0.05459
3	6523407	rs12635662	T	0.03136	No	HSD17B13	Distant-pQTL	Other.intergenic.region	NA	1.46e-08	0.5909
13	46852068	rs60224749	G	0.02091	No	PSME1	Distant-pQTL	Other.intergenic.region	NA	1.742e-08	-0.6102
1	57114012	rs141277173	A	0.01568	No	LDHB	Distant-pQTL	Intron	NA	5.571e-09	0.1347
4	118969489	rs142455419	T	0.01045	Yes	GLDC	Distant-pQTL	Intron	NA	2.15e-08	3.602
10	97546627	rs35748815	G	0.02439	Yes	CP	Distant-pQTL	Intron	NA	3.728e-09	0.1769
4	100191352	rs6837649	T	0.3153	No	SERPINC1	Distant-pQTL	Intron	NA	1.225e-08	-0.003139
9	109801612	rs58002359	T	0.01394	No	ACSM2B	Distant-pQTL	Intron	NA	7.475e-10	1.415
13	113379627	rs73576465	G	0.01045	No	DUSP3	Distant-pQTL	Intron	TF_binding_site	2.013e-09	-0.07485
4	43808639	rs114166716	G	0.01742	No	NARS	Distant-pQTL	Other.intergenic.region	NA	6.45e-09	0.05062
10	23803760	rs16923381	C	0.0122	No	GLDC	Distant-pQTL	Promoter.flanking.region	TF_binding_site;promoter_flanking_region	5.788e-09	3.514
12	82780676	rs56337649	G	0.03484	No	KRT2	Distant-pQTL	CDS	NA	4.891e-10	0.2075
14	77895584	rs116854785	A	0.01045	No	GSTZ1	Local-pQTL	Neighbor.gene.intron	NA	1.471e-08	0.2366
12	109852199	rs1812103	T	0.3519	No	MMAB	Local-pQTL	Neighbor.gene.intron	NA	1.184e-17	-0.02251
11	127316808	rs11820519	T	0.03136	Yes	ECI2	Distant-pQTL	Enhancer	TF_binding_site;enhancer	9.527e-09	4.926
4	100064233	rs2213035	A	0.2474	No	VCL	Distant-pQTL	Intron	NA	2.445e-31	-0.3049
22	24338071	rs6004011	G	0.2073	Yes	GSTT1	Local-pQTL	Other.intergenic.region	NA	9.231e-14	-0.156
22	24254113	rs2186366	C	0.3955	No	MIF	Local-pQTL	Other.intergenic.region	NA	5.861e-45	0.6615
1	145561169	rs78601926	G	0.01568	No	CSTA	Distant-pQTL	CDS	NA	1.532e-08	0.02505
4	100014976	rs2851286	G	0.2404	No	VCL	Distant-pQTL	Intron	NA	3.723e-30	-0.3048
2	5208260	rs12463399	T	0.03136	No	GDI2	Distant-pQTL	Other.intergenic.region	NA	2.584e-08	0.294
1	183184650	rs12065473	C	0.01045	Yes	SFPQ	Distant-pQTL	CDS	TF_binding_site;open_chromatin_region	3.095e-09	0.05696
8	5381865	rs60741355	A	0.01742	Yes	NPC2	Distant-pQTL	Other.intergenic.region	NA	5.837e-10	0.08891
9	132824549	rs111410142	T	0.01394	No	ACSM2B	Distant-pQTL	Promoter.flanking.region	TF_binding_site;promoter_flanking_region	2.076e-10	1.518
9	136139589	rs148824570	A	0.0122	No	KATNAL2	Distant-pQTL	Intron	NA	2.985e-08	0.05071
12	109918405	rs11609921	G	0.1882	No	MMAB	Local-pQTL	Neighbor.gene.intron	NA	7.418e-33	-0.03833
8	32993711	rs74349103	A	0.0122	Yes	RAB21	Distant-pQTL	Other.intergenic.region	NA	9.832e-10	0.01975
8	8209495	rs28574846	C	0.05052	Yes	ABHD14B	Distant-pQTL	Intron	NA	2.877e-08	-0.2075
13	80361076	rs111336231	G	0.01568	Yes	HEBP1	Distant-pQTL	Other.intergenic.region	NA	2.909e-08	0.05509
7	112815126	rs144210494	A	0.0122	No	LCP1	Distant-pQTL	Other.intergenic.region	NA	2.624e-08	0.721
14	74053846	rs1277470993	C	0.2282	No	ACOT2	Local-pQTL	Other.intergenic.region	NA	1.431e-08	0.009467
11	58268757	rs4586183	C	0.01394	No	ANP32A	Distant-pQTL	Intron	NA	2.593e-08	0.08302
6	81169876	rs139872157	T	0.01045	No	AOC3	Distant-pQTL	Enhancer	TF_binding_site;enhancer	2.174e-08	0.02164
13	70880421	rs76867636	T	0.01045	No	COQ9	Distant-pQTL	Other.intergenic.region	NA	2.969e-08	0.01649
6	165195842	rs146733638	T	0.01045	No	ACLY	Distant-pQTL	Other.intergenic.region	NA	3.048e-11	0.362
8	121175126	rs112953380	C	0.01045	Yes	GCSH	Distant-pQTL	Intron	NA	2.917e-08	0.04522
3	145482647	rs77002440	A	0.01045	No	PRDX3	Distant-pQTL	Other.intergenic.region	NA	1.026e-08	2.085
7	80137505	rs79975508	C	0.01916	No	GYG2	Distant-pQTL	Intron	NA	1.901e-08	0.009073
4	142405682	rs1221680773	T	0.0122	Yes	MGMT	Distant-pQTL	Other.intergenic.region	NA	6.955e-09	0.007257
8	90993883	rs1805797	T	0.338	No	DECR1	Local-pQTL	Promoter	TF_binding_site;promoter	6.092e-10	-0.5144
9	13322386	rs147439077	T	0.01045	Yes	S100A8	Distant-pQTL	Other.intergenic.region	NA	1.445e-12	0.3096
16	28890131	rs62037371	A	0.3693	No	SULT1A1	Local-pQTL	Promoter	TF_binding_site;promoter	2.855e-08	-0.4585
8	135394871	rs58219798	C	0.0122	No	CCDC58	Distant-pQTL	Other.intergenic.region	NA	3.115e-09	0.0146
7	42708294	rs78318469	G	0.01394	Yes	WARS	Distant-pQTL	Intron	NA	1.919e-08	0.05702
15	62223303	rs78071599	G	0.01394	Yes	AKR1C2	Distant-pQTL	CDS	NA	2.072e-08	0.9246
1	46951417	rs548075299	T	0.0122	Yes	IGHG3	Distant-pQTL	Other.intergenic.region	NA	1.008e-08	0.1908
8	27390192	rs6558003	A	0.2456	No	EPHX2	Local-pQTL	Intron	NA	1.286e-08	0.2346
1	218156774	rs72732858	G	0.01045	Yes	AGXT	Distant-pQTL	Open.chromatin.region	TF_binding_site;open_chromatin_region	1.476e-11	7.158
1	172903801	rs16845151	T	0.01916	Yes	EIF2B1	Distant-pQTL	Intron	NA	2.604e-08	0.0168
13	110147495	rs114919833	A	0.02439	No	IGHG2	Distant-pQTL	Promoter.flanking.region	TF_binding_site;promoter_flanking_region	5.28e-09	1.052
1	35155294	rs72655737	C	0.01742	Yes	S100A4	Distant-pQTL	Other.intergenic.region	NA	2.356e-10	0.0931
4	100262408	rs1789904	A	0.27	No	S100A11	Distant-pQTL	Intron	NA	1.045e-25	-0.1918
1	90814638	rs80139002	T	0.04355	No	TNC	Distant-pQTL	Other.intergenic.region	NA	3.292e-09	0.03542
8	52022343	rs112843713	C	0.01045	Yes	CES2	Distant-pQTL	Other.intergenic.region	NA	1.485e-08	0.3576
20	54374823	rs6098805	T	0.02091	Yes	CPT2	Distant-pQTL	Other.intergenic.region	NA	4.286e-09	0.1867
9	4748054	rs79495097	G	0.01045	Yes	NIPSNAP1	Distant-pQTL	Other.intergenic.region	NA	8.976e-09	0.4072
9	104008393	rs7849892	T	0.01045	Yes	CYP2C8	Distant-pQTL	Intron	NA	1.016e-08	0.5061
1	209549750	rs116497596	G	0.01394	No	HBG1	Distant-pQTL	Promoter.flanking.region	TF_binding_site;promoter_flanking_region	7.449e-09	12.63
10	58090608	rs112656640	T	0.01742	Yes	FKBP4	Distant-pQTL	Other.intergenic.region	NA	3.848e-10	0.03505
3	188105561	rs7638810	G	0.01045	No	AP1B1	Distant-pQTL	Intron	NA	2.928e-08	-0.02733
2	104592743	rs17029442	G	0.0122	No	MACF1	Distant-pQTL	Intron	NA	2.629e-08	0.05402
6	31027569	rs78725346	A	0.01045	Yes	CKB	Distant-pQTL	Noncoding.exon	NA	2.592e-08	0.03173
22	25781897	rs112158984	AG	0.0331	Yes	MPC1	Distant-pQTL	Intron	NA	5.237e-09	0.007747
12	109947905	rs3815575	T	0.331	Yes	MMAB	Local-pQTL	Neighbor.gene.intron	NA	3.812e-15	-0.02311
8	90996258	rs1805844	G	0.338	No	PSMD4	Distant-pQTL	Promoter	TF_binding_site;CTCF_binding_site;promoter	1.437e-11	-0.1067
5	3337277	rs111774530	A	0.01045	Yes	MARC2	Distant-pQTL	Other.intergenic.region	NA	7.065e-09	0.1724
11	58298892	rs151248827	T	0.01394	No	ANP32A	Distant-pQTL	Intron	NA	2.593e-08	0.08302
8	140707921	rs78209928	T	0.01045	Yes	CTSC	Distant-pQTL	Intron	NA	1.329e-08	0.02847
6	81175976	rs151223412	G	0.01045	No	AOC3	Distant-pQTL	Other.intergenic.region	NA	2.174e-08	0.02164
7	53514537	rs141404511	T	0.02787	No	SEPT11	Distant-pQTL	Other.intergenic.region	NA	1.147e-08	-0.0208
13	70507436	rs146080637	G	0.0122	Yes	JAK3	Distant-pQTL	Intron	NA	1.496e-08	0.0848
2	173701549	rs150207057	C	0.01045	Yes	TAGLN	Distant-pQTL	Promoter.flanking.region	TF_binding_site;promoter_flanking_region	4.48e-10	0.4297
1	85845998	rs1884139	T	0.3833	No	DDAH1	Local-pQTL	Promoter.flanking.region	TF_binding_site;promoter_flanking_region	4.366e-34	-0.1271
5	34978152	rs58885582	G	0.3502	No	AGXT2	Local-pQTL	Other.intergenic.region	NA	1.135e-09	0.04166
20	4310634	rs6052512	T	0.01045	Yes	NIPSNAP1	Distant-pQTL	Other.intergenic.region	NA	3.281e-09	0.3322
9	14566858	rs114797419	A	0.02962	Yes	AGXT	Distant-pQTL	Other.intergenic.region	NA	4.403e-10	4.413
12	109946751	rs7971160	A	0.1882	No	MMAB	Local-pQTL	Neighbor.gene.exon	NA	7.418e-33	-0.03833
4	100258611	rs1693454	C	0.27	No	S100A11	Distant-pQTL	Intron	NA	1.045e-25	-0.1918
12	6044522	rs7973835	G	0.04355	No	HSPD1	Distant-pQTL	Intron	NA	1.595e-08	1.943
8	37478592	rs79348019	A	0.01045	Yes	KATNAL2	Distant-pQTL	Open.chromatin.region	TF_binding_site;open_chromatin_region	2.371e-09	0.05855
11	95304588	rs1939882	C	0.02613	Yes	GALE	Distant-pQTL	Intron	NA	6.915e-10	0.143
8	37639271	rs11987971	A	0.02265	Yes	ABAT	Distant-pQTL	Other.intergenic.region	TF_binding_site	5.12e-09	1.628
13	85316142	rs78151815	C	0.01568	Yes	SH3BGRL3	Distant-pQTL	Other.intergenic.region	NA	1.164e-08	0.01723
10	23801512	rs76731916	A	0.0122	No	GLDC	Distant-pQTL	Promoter.flanking.region	TF_binding_site;promoter_flanking_region	5.788e-09	3.514
8	90995971	rs1805799	C	0.3293	No	PSMD4	Distant-pQTL	Promoter	TF_binding_site;CTCF_binding_site;promoter	5.804e-12	-0.1097
12	109923207	rs12822282	A	0.1882	No	MMAB	Local-pQTL	Neighbor.gene.intron	NA	7.418e-33	-0.03833
9	140798026	rs12552643	G	0.1045	Yes	DDX3X	Distant-pQTL	Intron	NA	2.334e-08	-0.01494
15	34057464	rs61040644	C	0.01742	No	EMILIN2	Distant-pQTL	Intron	NA	1.061e-09	0.1305
5	79232288	rs112632626	C	0.01045	Yes	COL18A1	Distant-pQTL	Other.intergenic.region	TF_binding_site	6.587e-13	-0.2072
2	7854042	rs73913675	A	0.01742	Yes	ACSS3	Distant-pQTL	Other.intergenic.region	NA	3.165e-10	0.1699
9	28809924	rs62548332	G	0.01045	Yes	DPP7	Distant-pQTL	Other.intergenic.region	NA	4.361e-11	0.191
12	66654965	rs111858825	A	0.05226	Yes	HSPA8	Distant-pQTL	Other.intergenic.region	NA	4.812e-09	0.6687
3	101720513	rs397956490	CA	0.01394	No	GALE	Distant-pQTL	Other.intergenic.region	NA	1.987e-08	0.1506
8	15974136	rs78553524	T	0.02439	Yes	HP	Distant-pQTL	Intron	NA	6.491e-09	3.463
1	88351511	rs12077852	G	0.02439	Yes	RAD23B	Distant-pQTL	Intron	NA	1.345e-08	-0.03796
14	53235545	rs777725836	T	0.4878	No	GNPNAT1	Local-pQTL	Neighbor.gene.intron	NA	4.049e-13	-0.01547
2	62038111	rs72621541	T	0.01394	Yes	DIABLO	Distant-pQTL	Other.intergenic.region	NA	4.249e-10	0.01083
7	129659114	rs181012080	T	0.01742	No	SEPT11	Distant-pQTL	Intron	NA	1.294e-08	-0.0303
8	20852986	rs117108179	A	0.01742	Yes	PSMB6	Distant-pQTL	Other.intergenic.region	NA	9.177e-09	0.05378
2	46429432	rs115180365	T	0.01394	Yes	CIITA	Distant-pQTL	Other.intergenic.region	NA	1.373e-08	0.4322
5	96130189	rs13168673	T	0.2108	No	ERAP1	Local-pQTL	Intron	NA	4.165e-11	-0.005073
22	24235198	rs4822443	A	0.1882	No	GSTT2B	Local-pQTL	Neighbor.gene.intron	NA	5.441e-09	-0.03287
18	33334755	rs117986625	A	0.01394	Yes	PYCARD	Distant-pQTL	Other.intergenic.region	NA	2.759e-08	0.01844
6	169352786	rs2474468	A	0.07143	Yes	PRDX2	Distant-pQTL	Other.intergenic.region	NA	1.14e-08	0.5357
8	21143904	rs143909535	A	0.01045	Yes	GSN	Distant-pQTL	Other.intergenic.region	NA	5.11e-10	0.07011
4	88217223	rs13133311	A	0.3902	Yes	HSD17B13	Local-pQTL	Other.intergenic.region	NA	4.599e-18	-0.3134
4	100271008	rs35920708	T	0.3467	No	SERPINC1	Distant-pQTL	Promoter	promoter	1.914e-40	-0.006039
17	37253994	rs577404345	C	0.0122	Yes	ALDH1B1	Distant-pQTL	Intron	NA	7.312e-14	1.397
2	12630661	rs115377539	T	0.01394	Yes	SPTAN1	Distant-pQTL	Promoter.flanking.region	TF_binding_site;promoter_flanking_region	2.459e-08	0.4473
1	162789666	rs117537066	G	0.01916	Yes	CTSS	Distant-pQTL	Other.intergenic.region	NA	1.669e-09	0.01143
4	88186509	rs7694379	A	0.4059	Yes	HSD17B13	Local-pQTL	Neighbor.gene.intron	NA	5.318e-16	-0.2926
3	141216559	rs185938627	C	0.01394	No	ATOX1	Distant-pQTL	Intron	NA	1.64e-08	0.02205
1	162622399	rs17472834	C	0.01568	Yes	AOC3	Distant-pQTL	Intron	NA	5.338e-10	0.01956
12	17103677	rs74630977	G	0.01045	Yes	IGKC	Distant-pQTL	Promoter.flanking.region	TF_binding_site;promoter_flanking_region	7.718e-10	2.87
10	109223039	rs118104693	C	0.01742	Yes	CTSS	Distant-pQTL	Other.intergenic.region	NA	2.496e-08	0.009799
4	100082154	rs1540053	C	0.2613	Yes	VCL	Distant-pQTL	Noncoding.exon	NA	1.16e-16	-0.2259
12	132399004	rs74749868	G	0.01045	Yes	PKM	Distant-pQTL	CDS	TF_binding_site;open_chromatin_region	5.108e-09	0.5436
1	218162412	rs73111737	A	0.01394	No	MAT2A	Distant-pQTL	Other.intergenic.region	NA	1.121e-08	0.02105
22	42397026	rs9623489	G	0.2927	No	CYP2D6	Local-pQTL	Neighbor.gene.intron	NA	3.629e-14	-0.04727
20	54304642	rs114633937	C	0.01568	Yes	SERPINA3	Distant-pQTL	Other.intergenic.region	NA	1.05e-08	0.2051
1	36213712	rs516992	G	0.01394	No	UGT2B15	Distant-pQTL	Intron	NA	2.533e-08	0.4378
10	11794759	rs12246627	A	0.0331	No	ABAT	Distant-pQTL	Intron	NA	2.306e-09	1.493
18	75458421	rs78328874	G	0.04704	Yes	LPP	Distant-pQTL	Other.intergenic.region	NA	8.534e-10	0.00411
5	14773317	rs116017108	A	0.0122	Yes	PRPS1	Distant-pQTL	Intron	NA	7.545e-12	0.04168
22	36580698	rs115452335	T	0.0122	No	CPT2	Distant-pQTL	Enhancer	TF_binding_site;enhancer	2.049e-09	0.3163
7	156873008	rs73490592	A	0.01568	Yes	RPS19	Distant-pQTL	Other.intergenic.region	NA	2.111e-08	0.1254
20	8225810	rs77086054	T	0.01394	No	PON1	Distant-pQTL	Intron	NA	1.431e-08	0.1417
2	167957611	rs71428966	A	0.05226	Yes	USP5	Distant-pQTL	Intron	NA	1.788e-08	0.07303
12	93153945	rs190119500	G	0.0122	No	CYP3A5	Distant-pQTL	Enhancer	TF_binding_site;enhancer	3.175e-09	0.1175
10	112918557	rs78709418	G	0.01394	Yes	ATL3	Distant-pQTL	Other.intergenic.region	NA	2.247e-08	0.01365
4	100266931	rs1693428	T	0.3467	No	SERPINC1	Distant-pQTL	Intron	NA	1.914e-40	-0.006039
22	24270585	rs5996633	G	0.176	No	DDT	Local-pQTL	Neighbor.gene.exon	TF_binding_site;CTCF_binding_site	8.859e-11	0.7691
21	46888739	rs377408920	C	0.0122	No	FDXR	Distant-pQTL	Intron	NA	1.99e-08	0.02879
5	72863285	rs57497378	G	0.0122	Yes	VDAC2	Distant-pQTL	Noncoding.exon	TF_binding_site;promoter	6.829e-09	0.06507
4	80272996	rs115050282	T	0.01045	Yes	ORM1	Distant-pQTL	Other.intergenic.region	NA	2.7e-09	0.9548
9	136150912	rs201496270	CG	0.0122	No	KATNAL2	Distant-pQTL	Promoter	promoter	2.985e-08	0.05071
3	104743899	rs58994187	A	0.02265	No	BPNT1	Distant-pQTL	Other.intergenic.region	NA	2.16e-09	0.03088
18	75425053	rs117438017	C	0.05575	No	S100A6	Distant-pQTL	Other.intergenic.region	NA	1.669e-09	0.05592
21	46885623	rs116211618	T	0.0122	No	FDXR	Distant-pQTL	Intron	TF_binding_site;CTCF_binding_site	1.99e-08	0.02879
12	117370974	rs41364651	C	0.0122	No	CLIC1	Distant-pQTL	Intron	NA	2.586e-08	0.1795
10	70057827	rs141935684	AC	0.03659	No	PBLD	Local-pQTL	Intron	NA	7.305e-09	0.55
4	100059080	rs28987089	C	0.2474	No	VCL	Distant-pQTL	Intron	NA	2.445e-31	-0.3049
7	72890476	rs60202902	C	0.01045	Yes	ACSM2B	Distant-pQTL	Intron	NA	3.123e-09	1.699
6	138754056	rs150185209	T	0.01394	Yes	USP5	Distant-pQTL	CDS	NA	8.358e-09	0.1472
2	221467561	rs59806594	A	0.0122	Yes	RPL9	Distant-pQTL	Intron	NA	2.79e-13	0.1599
11	128740643	rs78667661	A	0.0122	Yes	MAP4	Distant-pQTL	Promoter.flanking.region	TF_binding_site;promoter_flanking_region	5.456e-16	0.03092
12	110035260	rs66513915	T	0.1899	No	MMAB	Local-pQTL	Neighbor.gene.exon	TF_binding_site;CTCF_binding_site	3.951e-33	-0.03838
8	9442481	rs28709017	G	0.01045	No	NNT	Distant-pQTL	Intron	NA	8.032e-09	0.3544
7	143086010	rs73154206	T	0.01045	Yes	MYH9	Distant-pQTL	CDS	TF_binding_site;CTCF_binding_site	7.794e-09	0.3818
9	9874397	rs113247409	C	0.01045	Yes	HRG	Distant-pQTL	Intron	NA	5.501e-09	0.1213
11	75883539	rs115993503	C	0.01394	No	AHSG	Distant-pQTL	Other.intergenic.region	NA	9.526e-10	0.0707
14	60921297	rs76053977	T	0.01045	Yes	ACSL4	Distant-pQTL	Intron	NA	4.774e-11	0.1301
18	13886875	rs28926172	A	0.05749	No	LBP	Distant-pQTL	Intron	NA	3.7e-09	0.01665
8	68968410	rs6472373	T	0.02613	Yes	FTH1	Distant-pQTL	Intron	NA	1.779e-08	0.116
10	122286857	rs76560373	T	0.01045	Yes	TNC	Distant-pQTL	Intron	NA	5.279e-11	0.08061
12	109908373	rs4766475	A	0.1882	No	MMAB	Local-pQTL	Neighbor.gene.exon	NA	7.418e-33	-0.03833
3	104741879	rs150065186	C	0.02265	No	BPNT1	Distant-pQTL	Other.intergenic.region	NA	2.16e-09	0.03088
16	28875482	rs7193733	G	0.3693	No	SULT1A1	Local-pQTL	Promoter	promoter	2.855e-08	-0.4585
2	27635463	rs1728918	A	0.2404	Yes	GCKR	Local-pQTL	Other.intergenic.region	TF_binding_site	3.045e-10	-0.004327
11	81707740	rs117509426	A	0.03833	No	HRG	Distant-pQTL	Intron	NA	2.144e-08	0.06017
7	129657457	rs146518991	C	0.01742	No	SEPT11	Distant-pQTL	Intron	NA	1.294e-08	-0.0303
6	156336301	rs114016490	A	0.0122	Yes	S100A9	Distant-pQTL	Other.intergenic.region	NA	5.797e-11	-0.2246
12	122370206	rs1667583	T	0.1185	No	HPD	Local-pQTL	Neighbor.gene.exon	NA	1.802e-08	-0.748
1	28707056	rs144085046	A	0.0122	Yes	FKBP1A	Distant-pQTL	Intron	NA	1.752e-10	0.03318
1	18151141	rs12410884	C	0.05923	Yes	COQ9	Distant-pQTL	Intron	NA	2.124e-08	0.008118
4	100046056	rs869202044	CA	0.2875	Yes	VCL	Distant-pQTL	Intron	NA	1.894e-38	-0.3115
15	84176166	rs148739641	A	0.01568	Yes	PCCB	Distant-pQTL	Intron	NA	1.521e-09	0.3807
1	233399077	rs148578322	T	0.01045	No	EHHADH	Distant-pQTL	Intron	NA	2.614e-08	1.803
2	101244890	rs112752332	T	0.02091	Yes	EIF2B1	Distant-pQTL	Other.intergenic.region	NA	1.88e-08	0.01459
3	141210722	rs76000255	A	0.01394	No	ATOX1	Distant-pQTL	Intron	TF_binding_site	1.64e-08	0.02205
5	2754432	rs115002322	A	0.02091	Yes	PTGR1	Distant-pQTL	Noncoding.exon	promoter	5.397e-11	1.264
3	58849291	rs34322986	T	0.01916	No	PCCB	Distant-pQTL	CDS	NA	9.261e-09	0.3436
18	75458421	rs78328874	G	0.04704	Yes	CAPN2	Distant-pQTL	Other.intergenic.region	NA	2.576e-09	0.02852
11	45077298	rs60323060	A	0.01045	Yes	SOD2	Distant-pQTL	Other.intergenic.region	NA	5.304e-09	2.748
12	109819360	rs1988002	G	0.3153	No	MMAB	Local-pQTL	Neighbor.gene.intron	NA	6.03e-09	-0.01653
22	28286936	rs138470584	T	0.01045	Yes	ALDH16A1	Distant-pQTL	Intron	NA	2.207e-10	0.03697
4	100269202	rs1789921	A	0.27	No	SERPINC1	Distant-pQTL	Intron	NA	2.027e-24	-0.00523
8	91005687	rs61427172	C	0.3293	No	DECR1	Local-pQTL	Promoter.flanking.region	TF_binding_site;CTCF_binding_site;promoter_flanking_region	1.626e-10	-0.5354
14	77845790	rs150125715	A	0.01045	Yes	GSTZ1	Local-pQTL	Neighbor.gene.intron	NA	1.471e-08	0.2366
7	129660624	rs117675915	T	0.01742	No	SEPT11	Distant-pQTL	Intron	NA	1.294e-08	-0.0303
20	6082058	rs16991849	G	0.02265	Yes	HINT1	Distant-pQTL	Promoter.flanking.region	TF_binding_site;promoter_flanking_region	7.888e-09	-0.2122
12	49252172	rs1385144527	T	0.02091	Yes	PCK1	Distant-pQTL	Noncoding.exon	NA	1.776e-08	0.1877
1	185266050	rs74605066	T	0.0122	No	ARHGDIA	Distant-pQTL	UTR	NA	2.858e-08	0.1167
2	40686588	rs78124249	T	0.01916	Yes	MCCC2	Distant-pQTL	Intron	NA	1.734e-08	0.1063
12	110000748	rs12578365	A	0.1847	No	MMAB	Local-pQTL	Intron	NA	9.863e-33	-0.03839
2	44584776	rs34771070	C	0.01916	Yes	HSD17B11	Distant-pQTL	Intron	NA	1.907e-08	0.1046
12	109920071	rs1543896	G	0.4268	Yes	MMAB	Local-pQTL	Neighbor.gene.intron	NA	3.027e-11	0.01822
14	42065316	rs76156637	C	0.0122	No	CES2	Distant-pQTL	Intron	NA	1.063e-08	0.3482
8	82146273	rs117987820	A	0.01045	No	FKBP4	Distant-pQTL	Other.intergenic.region	NA	1.786e-08	0.03854
19	37364996	rs58571457	T	0.01045	No	ITIH4	Distant-pQTL	Intron	NA	2.566e-08	0.04952
5	145374883	rs115728361	G	0.0122	Yes	DIABLO	Distant-pQTL	Intron	NA	2.297e-09	0.01242
8	5375039	rs111761791	C	0.01568	No	NPC2	Distant-pQTL	Other.intergenic.region	NA	2.541e-10	0.09702
2	5219495	rs12993024	A	0.02962	No	LDHA	Distant-pQTL	Other.intergenic.region	NA	2.219e-08	2.174
5	68443908	rs187872291	G	0.02091	No	HSPA8	Distant-pQTL	Other.intergenic.region	NA	1.038e-08	1.02
4	46228042	rs144270241	A	0.02091	Yes	SEPT11	Distant-pQTL	Other.intergenic.region	NA	3.952e-09	-0.02893
10	11882276	rs116212251	G	0.01394	Yes	BHMT	Distant-pQTL	Intron	NA	2.041e-08	5.175
1	238496901	rs190491285	A	0.01916	No	F2	Distant-pQTL	Other.intergenic.region	NA	1.591e-12	0.0305
19	47090086	rs77510703	A	0.01568	No	CYB5R3	Distant-pQTL	Intron	NA	8.474e-09	0.094
1	46084084	rs376271232	C	0.0122	Yes	CPQ	Distant-pQTL	UTR	NA	1.652e-09	0.03165
22	24236392	rs755622	C	0.2108	Yes	GSTT2B	Local-pQTL	Promoter	TF_binding_site;CTCF_binding_site;promoter	1.917e-08	-0.03056
2	221882584	rs11678670	C	0.08711	Yes	LTF	Distant-pQTL	Other.intergenic.region	NA	9.823e-09	0.1226
1	36200234	rs620296	A	0.01394	No	UGT2B15	Distant-pQTL	Intron	NA	2.533e-08	0.4378
3	43608510	rs552927410	C	0.0122	No	VDAC1	Distant-pQTL	Intron	NA	2.597e-08	0.3343
14	77899703	rs148964624	T	0.01045	No	GSTZ1	Local-pQTL	Neighbor.gene.intron	NA	1.471e-08	0.2366
15	68778978	rs113645235	T	0.01045	Yes	IGHG2	Distant-pQTL	Other.intergenic.region	NA	9.492e-09	1.438
16	69831654	rs147923466	T	0.02962	No	HINT2	Distant-pQTL	Intron	NA	5.427e-09	-0.05964
8	5379373	rs114694983	A	0.01394	No	NPC2	Distant-pQTL	Other.intergenic.region	NA	1.65e-12	0.118
5	108073628	rs145744285	C	0.0122	Yes	IGHA2	Distant-pQTL	Other.intergenic.region	NA	2.21e-09	0.6265
3	144031791	rs72999924	T	0.01045	Yes	AK1	Distant-pQTL	Other.intergenic.region	TF_binding_site	2.266e-08	-0.07983
22	24269358	rs1892714	C	0.176	No	DDT	Local-pQTL	Neighbor.gene.exon	NA	8.859e-11	0.7691
14	37583305	rs149244505	A	0.02613	No	SND1	Distant-pQTL	Intron	TF_binding_site	2.475e-08	0.213
11	58106828	rs76960102	G	0.01394	No	ANP32A	Distant-pQTL	Other.intergenic.region	NA	2.593e-08	0.08302
11	58246909	rs146280840	T	0.01394	No	ANP32A	Distant-pQTL	Other.intergenic.region	NA	2.593e-08	0.08302
17	32910058	rs4795939	A	0.08362	Yes	COQ9	Distant-pQTL	Intron	NA	2.018e-08	0.006935
12	20132949	rs36085972	T	0.01045	Yes	TOMM70	Distant-pQTL	Enhancer	TF_binding_site;enhancer	2.062e-08	0.02476
2	221882655	rs11679784	C	0.04878	Yes	LTF	Distant-pQTL	Other.intergenic.region	NA	9.555e-09	0.1586
3	104739729	rs188970186	A	0.02265	No	BPNT1	Distant-pQTL	Other.intergenic.region	NA	2.16e-09	0.03088
5	68443908	rs187872291	G	0.02091	No	HEXA	Distant-pQTL	Other.intergenic.region	NA	2.069e-08	0.03147
21	27505172	rs73168384	A	0.02613	Yes	WARS	Distant-pQTL	Intron	NA	1.674e-08	0.04118
5	27991386	rs74668079	A	0.0122	No	ME1	Distant-pQTL	Other.intergenic.region	NA	1.583e-08	-0.1112
10	132917130	rs74445317	A	0.02091	Yes	MAP4	Distant-pQTL	Intron	NA	8.017e-09	0.01734
18	12065379	rs78033763	A	0.01916	Yes	TXNRD1	Distant-pQTL	Other.intergenic.region	NA	3.413e-09	0.02029
18	1998969	rs28473665	C	0.0122	Yes	FERMT2	Distant-pQTL	Intron	NA	1.316e-08	0.08038
10	11794142	rs6602526	A	0.0331	No	ABAT	Distant-pQTL	Noncoding.exon	NA	2.306e-09	1.493
22	24235360	rs4822446	G	0.1882	No	MIF	Local-pQTL	Neighbor.gene.intron	TF_binding_site	1.58e-12	-0.4774
8	134427293	rs60464499	G	0.01742	Yes	SBDS	Distant-pQTL	Other.intergenic.region	NA	2.718e-08	0.05595
8	77895667	rs142645936	G	0.01394	Yes	CTSD	Distant-pQTL	CDS	TF_binding_site;promoter_flanking_region	2.442e-08	2.335
5	46294526	rs116020511	A	0.01045	Yes	USP5	Distant-pQTL	Other.intergenic.region	NA	2.979e-08	0.1414
8	140707921	rs78209928	T	0.01045	Yes	CLIC1	Distant-pQTL	Intron	NA	6.215e-13	0.245
5	152039986	rs192659519	A	0.0122	Yes	AKR7A3	Distant-pQTL	Intron	NA	3.724e-10	1.152
6	18152190	rs79050301	C	0.03659	No	TPMT	Local-pQTL	Intron	NA	1.101e-15	-0.05459
4	100049579	rs28987097	T	0.2474	No	VCL	Distant-pQTL	Intron	NA	2.445e-31	-0.3049
7	38605602	rs73692776	T	0.01394	Yes	EMILIN2	Distant-pQTL	Intron	NA	2.25e-08	0.1543
16	67934780	rs72790373	T	0.0122	Yes	AKR1C2	Distant-pQTL	Intron	NA	2.432e-09	1.047
12	75598315	rs74402682	G	0.01045	Yes	SERPINF1	Distant-pQTL	Intron	NA	1.371e-08	0.02579
14	31351676	rs7148651	T	0.0122	Yes	EMILIN2	Distant-pQTL	Enhancer	TF_binding_site;enhancer	2.832e-09	0.1297
12	109853306	rs4766598	G	0.2892	Yes	MMAB	Local-pQTL	Neighbor.gene.intron	NA	4.38e-17	-0.02348
22	42412365	rs133333	G	0.2787	No	CYP2D6	Local-pQTL	Neighbor.gene.intron	NA	1.003e-12	0.04476
5	27991188	rs138943176	A	0.0122	No	ME1	Distant-pQTL	Other.intergenic.region	NA	1.583e-08	-0.1112
3	14943571	rs55891406	A	0.01568	No	AKR1D1	Distant-pQTL	Promoter.flanking.region	TF_binding_site;promoter_flanking_region	1.436e-08	0.611
19	7661890	rs72992520	C	0.04704	Yes	KRT18	Distant-pQTL	Promoter	TF_binding_site;promoter	2.259e-08	1.413
4	172264957	rs114015149	G	0.01568	Yes	PHYH	Distant-pQTL	Other.intergenic.region	NA	1.463e-08	0.03181
10	109185321	rs79192326	G	0.01568	No	CTSS	Distant-pQTL	Other.intergenic.region	NA	1.145e-08	0.01048
10	7918701	rs74554559	A	0.0453	Yes	TMSB4X	Distant-pQTL	Intron	NA	1.259e-08	0.1306
6	36644755	rs36228198	A	0.0122	Yes	UMPS	Distant-pQTL	Intron	TF_binding_site	8.177e-09	-0.006039
4	100055755	rs17218108	C	0.2474	No	VCL	Distant-pQTL	Intron	NA	2.445e-31	-0.3049
18	75429960	rs80161096	C	0.05575	No	CAPN2	Distant-pQTL	Other.intergenic.region	NA	1.906e-08	0.02509
6	147503696	rs76363088	T	0.01916	Yes	APOD	Distant-pQTL	Intron	NA	1.174e-08	0.02238
1	36200234	rs620296	A	0.01394	No	SLC25A3	Distant-pQTL	Intron	NA	2.388e-08	0.1269
14	25364702	rs76517716	A	0.02091	Yes	NPC2	Distant-pQTL	Enhancer	TF_binding_site;enhancer	1.688e-08	0.05034
14	30115085	rs73255550	C	0.01568	No	ACADS	Distant-pQTL	Intron	NA	5.494e-10	0.8364
18	50504833	rs72928170	G	0.02613	No	AKR1B10	Distant-pQTL	Intron	NA	2.312e-08	1.393
4	100008494	rs1154406	T	0.2404	No	VCL	Distant-pQTL	Promoter	TF_binding_site;promoter	3.723e-30	-0.3048
7	85713371	rs77957466	G	0.01045	No	MAP4	Distant-pQTL	Other.intergenic.region	NA	5.521e-09	0.02456
4	43208968	rs78065199	G	0.02265	No	HP	Distant-pQTL	Intron	NA	2.255e-08	3.353
2	211565692	rs4673546	T	0.1777	No	GLDC	Distant-pQTL	Other.intergenic.region	NA	1.964e-09	1.048
10	11791172	rs1873734	C	0.0331	No	ABAT	Distant-pQTL	Intron	TF_binding_site	2.306e-09	1.493
2	191182710	rs291464	C	0.4233	No	HIBCH	Local-pQTL	Promoter	TF_binding_site;promoter	3.14e-34	-0.215
22	24233729	rs2877177	G	0.3293	Yes	DDT	Local-pQTL	Neighbor.gene.intron	NA	1.913e-08	0.4938
5	96166026	rs41135	C	0.4408	Yes	ERAP1	Local-pQTL	Neighbor.gene.intron	NA	3.042e-10	-0.003906
1	209558765	rs114447464	T	0.01394	No	GPX4	Distant-pQTL	Other.intergenic.region	NA	2.802e-08	-0.01218
7	35742763	rs138396808	G	0.0122	No	SERPINA1	Distant-pQTL	Other.intergenic.region	NA	1.775e-08	3.491
7	20321495	rs2529029	C	0.01916	Yes	FAHD1	Distant-pQTL	Other.intergenic.region	NA	1.05e-08	0.08087
4	100042242	rs6532796	A	0.284	No	VCL	Distant-pQTL	Intron	NA	1.645e-37	-0.3102
22	25781897	rs112158984	AG	0.0331	Yes	ATP5F1A	Distant-pQTL	Intron	NA	1.026e-08	1.036
5	68432520	rs77287453	A	0.02091	Yes	HSPA9	Distant-pQTL	Promoter.flanking.region	TF_binding_site;promoter_flanking_region	5.203e-09	0.6908
11	58267084	rs17152709	A	0.01394	No	ANP32A	Distant-pQTL	Promoter.flanking.region	TF_binding_site;promoter_flanking_region	2.593e-08	0.08302
6	7866645	rs35093544	C	0.02787	No	AMBP	Distant-pQTL	Intron	NA	1.882e-09	0.02523
1	36213712	rs516992	G	0.01394	No	VDAC1	Distant-pQTL	Intron	NA	1.029e-09	0.3501
18	32540936	rs115950568	A	0.0122	Yes	TGM2	Distant-pQTL	Other.intergenic.region	NA	2.32e-09	1.944
1	22685034	rs35158109	T	0.0122	Yes	LDHB	Distant-pQTL	Other.intergenic.region	NA	2.434e-09	0.155
1	237734768	rs2805398	A	0.02439	No	NAGA	Distant-pQTL	Intron	NA	2.738e-08	0.001241
4	67785796	rs144107180	A	0.0122	Yes	NPC2	Distant-pQTL	Other.intergenic.region	NA	1.347e-08	0.06481
8	90995019	rs1063045	T	0.338	No	PSMD4	Distant-pQTL	CDS	promoter	1.437e-11	-0.1067
6	84904118	rs568593101	TTTGGCTCTAATTTTATAGTTAAACCAAGGG	0.03484	No	TPT1	Distant-pQTL	Intron	NA	7.002e-09	0.09651
22	24234935	rs12483884	C	0.2091	No	MIF	Local-pQTL	Neighbor.gene.intron	TF_binding_site;CTCF_binding_site	3.855e-10	-0.4111
2	42268672	rs4952582	T	0.1551	No	CYP2D6	Distant-pQTL	Other.intergenic.region	TF_binding_site;CTCF_binding_site	1.088e-08	0.04503
15	63353865	rs77362326	T	0.01045	No	EIF2B1	Distant-pQTL	Noncoding.exon	TF_binding_site;promoter_flanking_region	1.468e-08	0.02745
1	117865942	rs148857492	T	0.02091	Yes	PRPS1	Distant-pQTL	Other.intergenic.region	NA	1.01e-08	0.02678
11	131877419	rs74863301	C	0.01045	Yes	ALDH16A1	Distant-pQTL	Enhancer	enhancer	3.021e-10	0.03942
3	165548529	rs1799807	C	0.0122	Yes	HSPA6	Distant-pQTL	CDS	NA	1.026e-09	0.03195
18	67445152	rs9954561	C	0.04007	Yes	ACLY	Distant-pQTL	Noncoding.exon	NA	2.824e-09	0.1794
1	217445648	rs76799473	T	0.02265	Yes	NUCB1	Distant-pQTL	Enhancer	TF_binding_site;enhancer	9.085e-09	0.02323
10	67551943	rs16921857	G	0.01045	Yes	PSMD3	Distant-pQTL	Other.intergenic.region	NA	2.483e-08	-0.05048
4	121650475	rs180976345	G	0.01045	Yes	DDB1	Distant-pQTL	Intron	NA	8.971e-14	0.3292
4	100254935	rs3846448	A	0.2021	Yes	SERPINC1	Distant-pQTL	Intron	NA	4.443e-17	-0.004994
5	72863285	rs57497378	G	0.0122	Yes	SLC25A13	Distant-pQTL	Noncoding.exon	TF_binding_site;promoter	2.421e-08	0.2885
12	117350825	rs145275925	A	0.0122	No	GARS	Distant-pQTL	Promoter	TF_binding_site;promoter	5.172e-09	0.04081
1	85887775	rs777435931	A	0.4216	No	DDAH2	Distant-pQTL	Intron	NA	3.641e-11	-0.01726
12	110014497	rs4766612	A	0.1655	No	MMAB	Local-pQTL	Neighbor.gene.intron	NA	5.903e-30	-0.03951
6	130560650	rs181078317	A	0.01045	Yes	MARC2	Distant-pQTL	Intron	NA	1.146e-09	0.1764
8	3139022	rs10780166	C	0.01045	Yes	NPC2	Distant-pQTL	Intron	NA	4.649e-10	0.1045
12	109953331	rs7965599	T	0.1864	No	MMAB	Local-pQTL	Neighbor.gene.intron	NA	2.244e-33	-0.03862
5	74273491	rs76294854	A	0.0122	Yes	DPP7	Distant-pQTL	Promoter.flanking.region	TF_binding_site;promoter_flanking_region	1.733e-08	0.153
5	148248006	rs868812102	G	0.02613	Yes	GALE	Distant-pQTL	Other.intergenic.region	NA	6.544e-10	-0.1121
10	97056251	rs150356982	A	0.02439	Yes	EXD1	Distant-pQTL	Other.intergenic.region	NA	1.25e-09	0.01637
11	102515188	rs61083075	T	0.01045	Yes	ANP32A	Distant-pQTL	Other.intergenic.region	NA	1.835e-09	0.1331
18	50496171	rs72926182	A	0.02613	No	AKR1B10	Distant-pQTL	Intron	NA	2.312e-08	1.393
4	100054827	rs6532798	C	0.2875	No	VCL	Distant-pQTL	Noncoding.exon	NA	1.894e-38	-0.3115
8	142504438	rs11167066	A	0.01568	Yes	PSMD3	Distant-pQTL	Intron	NA	5.334e-09	-0.04591
22	24236392	rs755622	C	0.2108	Yes	MIF	Local-pQTL	UTR	TF_binding_site;CTCF_binding_site;promoter	1.604e-10	-0.4193
17	65244937	rs148522108	C	0.0331	Yes	NUCB1	Distant-pQTL	Intron	NA	4.117e-09	0.01888
18	35197975	rs149467650	A	0.01045	Yes	RTCB	Distant-pQTL	Intron	NA	3.634e-09	0.08342
8	85883308	rs113332552	G	0.0122	Yes	ABCB6	Distant-pQTL	Other.intergenic.region	NA	1.768e-08	0.04405
4	100096026	rs187674807	C	0.1551	No	VCL	Distant-pQTL	Intron	NA	3.494e-13	-0.2417
16	75954770	rs56404129	T	0.01742	No	TST	Distant-pQTL	Other.intergenic.region	NA	1.154e-08	1.022
10	11794256	rs6602527	A	0.0331	No	ABAT	Distant-pQTL	Intron	NA	2.306e-09	1.493
6	159004472	rs4708796	T	0.0122	Yes	EMILIN2	Distant-pQTL	Intron	NA	9.45e-09	0.1241
6	40059506	rs113617097	C	0.01742	No	MAT2A	Distant-pQTL	Other.intergenic.region	NA	6.775e-09	0.01875
15	72687137	rs62017875	G	0.01045	Yes	APOC1	Distant-pQTL	Other.intergenic.region	NA	5.363e-09	0.04006
22	25799153	rs146949712	T	0.01568	Yes	ATP5MG	Distant-pQTL	Promoter	TF_binding_site;promoter	2.081e-08	0.09486
8	140707921	rs78209928	T	0.01045	Yes	ACTR3	Distant-pQTL	Intron	NA	5.301e-10	0.2062
2	43015757	rs3816184	G	0.2195	No	HAAO	Local-pQTL	Intron	NA	1.243e-09	-0.1344
11	75062127	rs79950403	T	0.01742	Yes	EMILIN2	Distant-pQTL	Promoter	TF_binding_site;CTCF_binding_site;promoter	1.564e-08	0.09831
15	61353984	rs8030272	A	0.01394	No	ABAT	Distant-pQTL	Intron	NA	2.522e-08	1.976
1	116096653	rs3010383	A	0.03136	No	APRT	Distant-pQTL	Other.intergenic.region	NA	1.358e-09	-0.1399
19	17595700	rs4808652	A	0.1202	No	RPL7A	Distant-pQTL	Intron	NA	1.703e-08	0.05787
3	43132156	rs614993	G	0.0122	No	MCCC2	Distant-pQTL	Intron	NA	2.764e-08	0.1261
5	102169906	rs146003867	G	0.01742	Yes	S100A6	Distant-pQTL	Intron	NA	4.884e-13	0.1167
6	3906277	rs75215148	A	0.0122	Yes	RAB14	Distant-pQTL	Noncoding.exon	TF_binding_site;CTCF_binding_site	2.396e-08	0.02373
6	18134687	rs574488518	T	0.03659	No	TPMT	Local-pQTL	Intron	NA	1.101e-15	-0.05459
10	108990755	rs189913468	C	0.01568	No	FGA	Distant-pQTL	Other.intergenic.region	TF_binding_site	3.04e-10	0.3021
4	43208968	rs78065199	G	0.02265	No	EMILIN2	Distant-pQTL	Intron	NA	1.416e-11	0.1132
7	16252416	rs17169353	A	0.01568	Yes	SPTAN1	Distant-pQTL	Open.chromatin.region	TF_binding_site;open_chromatin_region	1.803e-08	0.4313
2	104039497	rs142079466	A	0.01394	Yes	SERPINA1	Distant-pQTL	Other.intergenic.region	NA	1.232e-11	3.098
19	47103551	rs7259958	A	0.01568	No	CYB5R3	Distant-pQTL	Noncoding.exon	promoter	8.474e-09	0.094
2	101009595	rs10187094	T	0.01568	No	GSTT2B	Distant-pQTL	UTR	NA	2.111e-08	0.1084
20	40811759	rs78470161	T	0.01045	No	ACOT1	Distant-pQTL	Intron	NA	9.771e-13	0.9592
5	144365314	rs35005720	T	0.0122	Yes	CLIC4	Distant-pQTL	Other.intergenic.region	NA	2.699e-08	0.02711
21	46885708	rs80005182	G	0.0122	No	FDXR	Distant-pQTL	Intron	TF_binding_site;CTCF_binding_site	1.99e-08	0.02879
13	70881976	rs78939166	T	0.01045	No	COQ9	Distant-pQTL	Other.intergenic.region	NA	2.969e-08	0.01649
6	40001060	rs78211336	T	0.01742	No	MAT2A	Distant-pQTL	Other.intergenic.region	NA	6.775e-09	0.01875
1	82771908	rs75420973	T	0.01045	Yes	GPNMB	Distant-pQTL	Intron	NA	1.982e-17	0.1086
3	39540914	rs9854526	T	0.01394	Yes	NNT	Distant-pQTL	Intron	TF_binding_site;CTCF_binding_site	4.366e-09	0.4346
3	119716802	rs149018603	G	0.01045	Yes	NAGA	Distant-pQTL	Intron	NA	2.36e-11	0.001944
9	136143391	rs138194969	A	0.0122	No	KATNAL2	Distant-pQTL	Intron	NA	2.985e-08	0.05071
8	26912485	rs371693402	G	0.03659	No	CAPNS1	Distant-pQTL	Other.intergenic.region	NA	4.751e-09	0.01652
4	3187363	rs112372148	A	0.02439	Yes	LBP	Distant-pQTL	Intron	NA	2.399e-08	0.02506
12	12034786	rs7138449	T	0.05052	Yes	MT1H	Distant-pQTL	Promoter.flanking.region	promoter_flanking_region	2.395e-08	0.02635
4	100047812	rs1126672	A	0.2474	No	VCL	Distant-pQTL	CDS	NA	2.445e-31	-0.3049
8	57565672	rs115260212	C	0.01045	Yes	FTH1	Distant-pQTL	Intron	NA	5.934e-09	0.1671
16	11377291	rs7201894	T	0.01045	Yes	SPRYD4	Distant-pQTL	Intron	NA	2.915e-08	-0.1523
3	117311058	rs56266787	T	0.01742	Yes	HNRNPH3	Distant-pQTL	Other.intergenic.region	NA	1.32e-08	0.06617
9	119080514	rs7872785	C	0.01916	Yes	DCN	Distant-pQTL	Intron	NA	1.302e-08	0.04288
12	39952309	rs11514215	A	0.03136	Yes	DDB1	Distant-pQTL	Intron	NA	2.514e-08	0.1321
10	67551943	rs16921857	G	0.01045	Yes	GALE	Distant-pQTL	Other.intergenic.region	NA	7.333e-10	-0.1817
5	52166992	rs73106321	A	0.01568	Yes	A2M	Distant-pQTL	Promoter.flanking.region	TF_binding_site;promoter_flanking_region	8.988e-09	1.428
2	216745968	rs150287510	T	0.0122	Yes	AKR1C3	Distant-pQTL	Enhancer	TF_binding_site;CTCF_binding_site;enhancer	3.687e-10	0.5817
3	140280106	rs115412284	G	0.02265	Yes	WARS	Distant-pQTL	Intron	NA	1.664e-13	0.05736
15	33838412	rs78474432	G	0.01045	Yes	EMILIN2	Distant-pQTL	Intron	NA	2.254e-09	0.1934
12	109918934	rs11609630	T	0.1882	No	MMAB	Local-pQTL	Neighbor.gene.intron	NA	7.418e-33	-0.03833
1	163939714	rs79793593	G	0.0331	No	COQ9	Distant-pQTL	Other.intergenic.region	NA	1.723e-08	0.01036
11	22431628	rs116472587	A	0.01045	Yes	BPNT1	Distant-pQTL	Other.intergenic.region	NA	2.529e-08	0.04978
17	8073076	rs73245427	T	0.01045	No	SERPINA1	Distant-pQTL	Other.intergenic.region	TF_binding_site	5.26e-09	2.847
9	118520588	rs117158248	A	0.01916	No	AMACR	Distant-pQTL	Other.intergenic.region	NA	7.214e-10	0.0473
5	86141428	rs72777857	C	0.1324	Yes	CTSZ	Distant-pQTL	Other.intergenic.region	NA	1.18e-08	0.03077
11	71424972	rs190838587	A	0.01394	No	FDXR	Distant-pQTL	Intron	NA	2.154e-08	0.03596
4	16547144	rs16893618	G	0.01045	Yes	SEPT7	Distant-pQTL	Intron	NA	2.18e-09	0.07659
10	15160503	rs55672908	G	0.02091	No	ACLY	Distant-pQTL	Enhancer	TF_binding_site;enhancer	3.222e-10	0.2151
7	112814250	rs73715566	A	0.0122	No	ANP32A	Distant-pQTL	Other.intergenic.region	NA	3.451e-09	0.1068
10	58090608	rs112656640	T	0.01742	Yes	HSPA4	Distant-pQTL	Other.intergenic.region	NA	9.84e-10	0.06393
5	96092990	rs28081	A	0.1829	No	ERAP1	Local-pQTL	Neighbor.gene.intron	NA	3.863e-18	0.007056
9	104227661	rs13290936	C	0.2491	Yes	HSPA9	Distant-pQTL	Other.intergenic.region	TF_binding_site;CTCF_binding_site	1.467e-08	0.2544
6	146066916	rs181003626	T	0.01394	Yes	TAT	Distant-pQTL	Other.intergenic.region	NA	1.884e-09	0.09394
5	28077789	rs116497004	C	0.0122	No	ME1	Distant-pQTL	Other.intergenic.region	NA	1.583e-08	-0.1112
14	77877394	rs147411695	T	0.01045	No	GSTZ1	Local-pQTL	Neighbor.gene.intron	NA	1.471e-08	0.2366
4	171195850	rs28416452	A	0.0122	Yes	HINT2	Distant-pQTL	Intron	NA	2.623e-08	-0.105
4	100059139	rs28987088	C	0.2474	No	VCL	Distant-pQTL	Intron	NA	2.445e-31	-0.3049
1	209558923	rs116100882	G	0.01394	No	HBG1	Distant-pQTL	Other.intergenic.region	NA	7.449e-09	12.63
6	134521280	rs76822083	C	0.01394	Yes	MGMT	Distant-pQTL	Promoter.flanking.region	TF_binding_site;promoter_flanking_region	2.045e-08	0.008609
3	6524471	rs12634467	C	0.03136	No	HSD17B13	Distant-pQTL	Other.intergenic.region	NA	1.46e-08	0.5909
10	23781416	rs61847332	T	0.0122	No	GLDC	Distant-pQTL	Other.intergenic.region	NA	5.788e-09	3.514
13	113379627	rs73576465	G	0.01045	No	PRDX5	Distant-pQTL	Intron	TF_binding_site	5.87e-09	-0.6266
11	81698871	rs140232772	A	0.03833	No	HRG	Distant-pQTL	Open.chromatin.region	TF_binding_site;open_chromatin_region	2.144e-08	0.06017
19	6736607	rs4807897	G	0.01045	Yes	AOC3	Distant-pQTL	CDS	TF_binding_site;CTCF_binding_site;promoter	1.641e-08	0.01878
13	46753027	rs137941114	G	0.01394	Yes	STAT1	Distant-pQTL	Promoter	promoter	6.323e-10	0.1142
6	139833516	rs79251954	A	0.0331	No	SERPINA3	Distant-pQTL	Intron	NA	2.862e-09	0.1476
3	29959623	rs72848076	C	0.01045	Yes	COL14A1	Distant-pQTL	Intron	NA	1.721e-10	0.1848
22	25801393	rs552034738	A	0.01568	No	ATP5MG	Distant-pQTL	Promoter	TF_binding_site;CTCF_binding_site;promoter	2.081e-08	0.09486
6	107763194	rs143909847	G	0.01045	Yes	FHL1	Distant-pQTL	Intron	NA	2.651e-08	0.007837
21	46885227	rs76255334	T	0.0122	No	FDXR	Distant-pQTL	Promoter.flanking.region	TF_binding_site;promoter_flanking_region	1.99e-08	0.02879
1	198304542	rs74995327	G	0.0122	No	EPHX1	Distant-pQTL	Other.intergenic.region	NA	1.254e-09	5.162
6	26116982	rs12206204	T	0.0122	Yes	PCK1	Distant-pQTL	Intron	NA	2.402e-08	0.1672
16	4593364	rs1641867	C	0.01742	Yes	PLIN3	Distant-pQTL	Other.intergenic.region	NA	1.694e-08	0.166
6	169423662	rs77982516	A	0.0122	Yes	IGHA2	Distant-pQTL	Other.intergenic.region	NA	2.166e-08	1.074
8	5364596	rs113392843	T	0.01568	No	NPC2	Distant-pQTL	Noncoding.exon	NA	2.541e-10	0.09702
5	34948532	rs37440	T	0.3728	Yes	AGXT2	Local-pQTL	Neighbor.gene.intron	NA	1.633e-08	0.0381
14	77760322	rs72681229	C	0.02439	No	GSTZ1	Local-pQTL	Neighbor.gene.intron	NA	5.053e-14	0.1909
2	153203617	rs397941066	T	0.02439	Yes	COQ9	Distant-pQTL	Intron	NA	1.09e-08	0.01421
12	109935475	rs61941631	T	0.1899	No	MMAB	Local-pQTL	Neighbor.gene.intron	NA	2.405e-33	-0.03848
10	65882376	rs550602721	A	0.01045	No	TAGLN2	Distant-pQTL	Other.intergenic.region	NA	2.191e-08	0.4137
2	75674648	rs17742525	G	0.02265	No	CTSA	Distant-pQTL	Other.intergenic.region	NA	2.13e-09	0.04561
20	7239147	rs6054852	G	0.03136	Yes	LRG1	Distant-pQTL	Other.intergenic.region	NA	2.451e-08	0.03369
13	97196530	rs117226492	A	0.01045	Yes	SNRPD3	Distant-pQTL	Intron	NA	1.994e-08	0.05354
4	100264946	rs1693483	C	0.3467	No	S100A11	Distant-pQTL	Intron	NA	2.511e-45	-0.2257
20	53990794	rs112162556	AT	0.01568	Yes	WARS	Distant-pQTL	Other.intergenic.region	NA	1.474e-08	0.0541
17	73100470	rs118143893	A	0.0122	Yes	HEXA	Distant-pQTL	UTR	TF_binding_site;CTCF_binding_site	7.93e-09	0.04536
10	65811179	rs565520641	A	0.01045	Yes	TAGLN2	Distant-pQTL	Other.intergenic.region	NA	2.191e-08	0.4137
17	40996656	rs34230945	G	0.02613	Yes	HP	Distant-pQTL	CDS	NA	1.65e-08	3.4
5	8982877	rs78981012	G	0.02265	Yes	PSME1	Distant-pQTL	Other.intergenic.region	NA	5.345e-09	0.5282
10	86414447	rs77188389	G	0.01045	Yes	F2	Distant-pQTL	Promoter.flanking.region	TF_binding_site;promoter_flanking_region	9.576e-09	0.04489
14	77869518	rs117366007	C	0.01045	No	GSTZ1	Local-pQTL	Neighbor.gene.intron	NA	1.471e-08	0.2366
3	164206765	rs76585299	T	0.02265	Yes	FTH1	Distant-pQTL	Other.intergenic.region	NA	2.759e-09	0.129
1	116092477	rs3017144	T	0.02265	Yes	ATIC	Distant-pQTL	Other.intergenic.region	NA	2.188e-08	-0.1475
4	100264620	rs1631460	C	0.3467	No	S100A11	Distant-pQTL	Intron	NA	2.511e-45	-0.2257
14	52057062	rs113552661	T	0.0122	Yes	ME1	Distant-pQTL	Intron	NA	2.727e-08	-0.1329
4	100260274	rs1693476	C	0.3467	No	S100A11	Distant-pQTL	Intron	NA	2.511e-45	-0.2257
12	109977607	rs7965773	T	0.1864	No	MMAB	Local-pQTL	Enhancer	TF_binding_site;enhancer	2.244e-33	-0.03862
7	129658954	rs148740069	T	0.01742	No	SEPT11	Distant-pQTL	Intron	NA	1.294e-08	-0.0303
2	141427544	rs16844458	T	0.0331	Yes	STAT1	Distant-pQTL	Intron	NA	5.649e-09	0.06307
7	138189190	rs370151608	T	0.2979	No	CORO1A	Distant-pQTL	Intron	NA	4.397e-10	0.02481
10	86687396	rs61867882	T	0.01568	Yes	CALD1	Distant-pQTL	Other.intergenic.region	CTCF_binding_site;TF_binding_site	4.388e-10	0.09802
4	100187513	rs35765787	A	0.3171	No	SERPINC1	Distant-pQTL	Intron	NA	6.362e-09	-0.003173
4	100092212	rs7683857	C	0.1551	No	VCL	Distant-pQTL	Intron	NA	3.494e-13	-0.2417
6	120405729	rs58223466	C	0.02613	Yes	HBD	Distant-pQTL	Other.intergenic.region	NA	1.244e-09	4.473
2	188994700	rs11904092	T	0.01045	No	PRDX3	Distant-pQTL	Intron	NA	2.748e-08	2.744
14	63101675	rs1475869928	C	0.01742	Yes	NUCB2	Distant-pQTL	Other.intergenic.region	NA	9.369e-09	0.01292
1	238509392	rs188895782	A	0.01916	No	F2	Distant-pQTL	Other.intergenic.region	NA	1.591e-12	0.0305
5	96138861	rs27045	C	0.2456	No	ERAP1	Local-pQTL	Intron	NA	8.656e-24	0.007104
2	120125363	rs3091405	A	0.2857	No	DBI	Local-pQTL	UTR	promoter	1.057e-10	0.1517
22	24269430	rs1892715	C	0.176	No	MIF	Local-pQTL	Neighbor.gene.exon	NA	2.549e-14	0.5179
11	16602101	rs7933270	C	0.0122	No	EIF2B1	Distant-pQTL	Intron	NA	6.322e-09	0.02275
1	116095962	rs948618	C	0.03136	Yes	APRT	Distant-pQTL	Other.intergenic.region	NA	1.358e-09	-0.1399
10	102502035	rs117440655	T	0.0122	Yes	TAGLN	Distant-pQTL	Intron	NA	2.11e-11	0.4055
9	119080514	rs7872785	C	0.01916	Yes	SH3BGRL	Distant-pQTL	Intron	NA	9.769e-09	0.01464
4	131804738	rs200402682	G	0.0122	No	HBD	Distant-pQTL	Intron	NA	2.129e-08	4.091
4	100012999	rs1311619	T	0.2439	No	VCL	Distant-pQTL	Promoter	promoter	1.164e-30	-0.3046
4	100054723	rs17218003	C	0.2474	No	VCL	Distant-pQTL	Noncoding.exon	NA	2.445e-31	-0.3049
17	20934244	rs7212424	C	0.01742	No	ALDH6A1	Distant-pQTL	Intron	TF_binding_site	1.382e-08	2.226
11	58304895	rs148250618	G	0.01394	No	ANP32A	Distant-pQTL	Intron	NA	2.593e-08	0.08302
21	36979439	rs55790304	C	0.01394	Yes	SNRPD3	Distant-pQTL	Intron	NA	1.885e-08	0.04662
3	85434869	rs17022731	C	0.01045	No	IGHG2	Distant-pQTL	Noncoding.exon	NA	2.095e-11	1.953
15	71191609	rs7181412	G	0.04878	Yes	TAGLN2	Distant-pQTL	Intron	NA	7.891e-10	0.2096
9	136137600	rs143174772	T	0.0122	No	KATNAL2	Distant-pQTL	Intron	NA	2.985e-08	0.05071
10	108990755	rs189913468	C	0.01568	No	FGG	Distant-pQTL	Other.intergenic.region	TF_binding_site	8.172e-09	0.4179
22	31112978	rs143156117	G	0.0122	Yes	ABCB6	Distant-pQTL	Enhancer	TF_binding_site;enhancer	1.484e-13	0.05676
2	191225277	rs2067407	G	0.3449	No	HIBCH	Local-pQTL	Promoter	TF_binding_site;promoter	2.625e-12	-0.1377
15	94009087	rs73462326	G	0.02962	Yes	C4B	Distant-pQTL	Enhancer	TF_binding_site;enhancer	9.071e-09	0.4276
5	72867921	rs75711490	T	0.0122	No	HADHB	Distant-pQTL	Intron	NA	1.69e-08	0.5474
10	90928961	rs61854888	A	0.02265	Yes	ORM2	Distant-pQTL	Enhancer	TF_binding_site;enhancer	2.072e-08	0.1169
1	85680408	rs11161548	A	0.3467	Yes	DDAH1	Local-pQTL	Other.intergenic.region	NA	1.648e-08	0.06754
4	139556479	rs41401551	C	0.01568	Yes	GNMT	Distant-pQTL	Other.intergenic.region	NA	4.973e-09	1.151
11	48006683	rs12284662	A	0.01045	No	SERPINF1	Distant-pQTL	Intron	NA	5.594e-09	0.04527
3	118944505	rs6774957	T	0.01045	No	GATM	Distant-pQTL	Intron	NA	2.207e-09	3.212
12	110010866	rs12314392	G	0.4948	Yes	MMAB	Local-pQTL	Promoter	promoter	2.358e-17	-0.02261
22	24264395	rs1320793225	T	0.2213	Yes	MIF	Local-pQTL	Other.intergenic.region	NA	1.549e-17	0.5146
11	58137102	rs11229383	G	0.01394	No	ANP32A	Distant-pQTL	Other.intergenic.region	NA	2.593e-08	0.08302
6	36644755	rs36228198	A	0.0122	Yes	HBD	Distant-pQTL	Intron	TF_binding_site	6.443e-10	5.124
17	18290670	rs34769815	C	0.4024	Yes	SHMT1	Local-pQTL	Neighbor.gene.intron	NA	5.948e-11	-0.5421
10	97055153	rs117780395	T	0.03136	Yes	HSP90AB2P	Distant-pQTL	Other.intergenic.region	TF_binding_site	5.016e-09	0.06378
1	193904170	rs12088278	A	0.02787	No	VAPA	Distant-pQTL	Other.intergenic.region	NA	2.999e-09	0.03496
2	122205590	rs17006477	A	0.01045	Yes	PGM2	Distant-pQTL	Intron	NA	6.877e-13	0.2164
22	25781439	rs111824621	C	0.02787	No	MPC1	Distant-pQTL	Intron	NA	3.107e-10	0.008644
18	33334755	rs117986625	A	0.01394	Yes	MAP4	Distant-pQTL	Other.intergenic.region	NA	1.952e-08	0.02064
22	25781394	rs113914726	C	0.02787	No	ATP5F1A	Distant-pQTL	Intron	NA	1.294e-08	1.071
10	121587043	rs61757087	C	0.01568	Yes	MAP4	Distant-pQTL	CDS	NA	1.851e-09	0.01877
3	188107262	rs115080765	T	0.01045	No	AP1B1	Distant-pQTL	Intron	NA	2.928e-08	-0.02733
12	5957530	rs1491011648	A	0.01045	No	NIPSNAP1	Distant-pQTL	Intron	NA	1.087e-08	0.3944
8	82134049	rs148999089	T	0.01045	Yes	HYOU1	Distant-pQTL	Other.intergenic.region	NA	3.854e-09	0.1736
16	69837984	rs940312359	GA	0.02787	No	HINT2	Distant-pQTL	Intron	NA	5.393e-09	-0.0606
2	173736998	rs145758018	A	0.01045	No	FHL1	Distant-pQTL	Intron	NA	2.356e-09	0.008391
4	133258518	rs74627306	T	0.0122	No	EPHX1	Distant-pQTL	Other.intergenic.region	NA	6.947e-09	5.025
17	41052817	rs145752565	A	0.01394	Yes	HP	Distant-pQTL	UTR	TF_binding_site	8.63e-10	4.958
1	164119706	rs9787119	G	0.02265	Yes	NCL	Distant-pQTL	Other.intergenic.region	NA	1.951e-08	0.2309
14	30114925	rs564327857	CA	0.01568	No	ACADS	Distant-pQTL	Intron	NA	5.494e-10	0.8364
16	54431933	rs75366222	C	0.01045	Yes	COL6A3	Distant-pQTL	Promoter.flanking.region	TF_binding_site;promoter_flanking_region	1.418e-15	0.8146
18	43767903	rs80328729	G	0.02091	Yes	DDB1	Distant-pQTL	Intron	NA	5.534e-11	0.1895
12	117283027	rs143841382	G	0.01045	Yes	CNN3	Distant-pQTL	Intron	NA	1.278e-08	0.01853
6	87721557	rs113270593	T	0.01045	Yes	CKB	Distant-pQTL	Intron	NA	1.52e-08	0.03228
6	169307344	rs150835731	C	0.01045	No	S100A9	Distant-pQTL	Other.intergenic.region	NA	7.309e-15	0.2801
11	40324016	rs2902086	G	0.0122	No	MACROD1	Distant-pQTL	Intron	NA	1.936e-08	-0.01158
9	20271492	rs1456961	T	0.05401	Yes	TTN	Distant-pQTL	Other.intergenic.region	TF_binding_site;CTCF_binding_site	1.777e-08	0.6167
11	71424576	rs199707668	G	0.01394	No	FDXR	Distant-pQTL	Intron	NA	2.154e-08	0.03596
8	91000368	rs7018118	G	0.3293	No	PSMD4	Distant-pQTL	Intron	NA	5.804e-12	-0.1097
9	36903809	rs11790233	T	0.01916	No	MT1H	Distant-pQTL	Enhancer	TF_binding_site;enhancer	6.444e-09	0.04195
17	7484812	rs9901675	A	0.04007	Yes	SAT2	Local-pQTL	Promoter	TF_binding_site;promoter	2.206e-10	-0.03404
2	19381586	rs143953677	T	0.0122	No	RHOC	Distant-pQTL	Intron	NA	1.854e-08	0.01356
14	42068960	rs8022880	T	0.0122	No	CES2	Distant-pQTL	Intron	NA	1.063e-08	0.3482
10	52717439	rs140816252	T	0.0122	Yes	SHMT2	Distant-pQTL	Other.intergenic.region	NA	2.982e-08	0.6032
20	60577204	rs28382096	C	0.02613	Yes	PARP1	Distant-pQTL	Intron	NA	5.331e-09	0.01156
14	58300173	rs76126356	C	0.01045	Yes	AKR1B10	Distant-pQTL	Promoter.flanking.region	TF_binding_site;promoter_flanking_region	4.516e-10	2.415
22	24272122	rs5760124	T	0.4721	Yes	GSTT1	Local-pQTL	Open.chromatin.region	TF_binding_site;CTCF_binding_site;open_chromatin_region	4.028e-41	0.2019
1	237740851	rs60270548	TGA	0.02439	No	NAGA	Distant-pQTL	Intron	NA	2.738e-08	0.001241
9	136137375	rs200478325	AT	0.0122	Yes	KATNAL2	Distant-pQTL	Intron	NA	2.985e-08	0.05071
3	104742348	rs72991232	T	0.02265	No	BPNT1	Distant-pQTL	Other.intergenic.region	NA	2.16e-09	0.03088
8	90970935	rs2234744	A	0.3293	No	PSMD4	Distant-pQTL	Intron	NA	5.804e-12	-0.1097
16	11377291	rs7201894	T	0.01045	Yes	ALDH6A1	Distant-pQTL	Intron	NA	3.93e-09	-2.82
3	179179782	rs7617318	T	0.02091	Yes	HIBCH	Distant-pQTL	Other.intergenic.region	NA	1.532e-08	0.3616
1	90817900	rs12029585	G	0.04355	No	TNC	Distant-pQTL	Other.intergenic.region	NA	3.292e-09	0.03542
2	42891600	rs2178365	G	0.1864	Yes	HAAO	Local-pQTL	Promoter.flanking.region	TF_binding_site;promoter_flanking_region	4.337e-09	-0.139
2	125066419	rs577160694	C	0.0122	No	CTSS	Distant-pQTL	Intron	NA	4.805e-09	0.01183
11	23502918	rs1466413	G	0.01045	Yes	MGMT	Distant-pQTL	Other.intergenic.region	NA	3.328e-09	0.01497
10	23796752	rs191165682	A	0.0122	No	GLDC	Distant-pQTL	Other.intergenic.region	NA	5.788e-09	3.514
6	52627698	rs2608632	T	0.2927	No	GSTA2	Local-pQTL	Promoter	TF_binding_site;promoter	5.4e-32	0.6651
20	11822232	rs79201670	A	0.01568	No	AOC3	Distant-pQTL	Intron	NA	1.125e-08	0.01817
12	109904318	rs918106	C	0.4251	No	MMAB	Local-pQTL	Neighbor.gene.intron	NA	7.887e-11	0.01781
22	24270732	rs5996634	G	0.176	No	DDT	Local-pQTL	Neighbor.gene.exon	NA	8.859e-11	0.7691
20	38799752	rs77644354	G	0.01045	No	S100A9	Distant-pQTL	Other.intergenic.region	NA	2.493e-09	-0.2853
8	82053112	rs79227226	A	0.01742	Yes	HYOU1	Distant-pQTL	Other.intergenic.region	NA	7.796e-09	0.1541
22	42614362	rs932376	C	0.2944	Yes	CYP2D6	Local-pQTL	Promoter.flanking.region	TF_binding_site;promoter_flanking_region	1.826e-12	-0.04337
4	100267239	rs1662051	A	0.3467	No	S100A11	Distant-pQTL	Intron	NA	2.511e-45	-0.2257
18	75433473	rs71362769	G	0.09756	No	DPYSL2	Distant-pQTL	Other.intergenic.region	NA	2.831e-08	0.103
8	90997339	rs1805800	T	0.3293	No	DECR1	Local-pQTL	Promoter	TF_binding_site;CTCF_binding_site;promoter	1.626e-10	-0.5354
12	109799212	rs11066394	A	0.3397	No	MMAB	Local-pQTL	Neighbor.gene.intron	NA	3.332e-11	-0.01728
5	34998877	rs16899974	A	0.2387	Yes	AGXT2	Local-pQTL	CDS	NA	5.35e-09	-0.04385
9	124596992	rs56678373	A	0.01045	Yes	BLVRB	Distant-pQTL	Intron	NA	1.108e-08	-0.3762
4	102000756	rs141249857	G	0.01045	No	BPNT1	Distant-pQTL	Intron	NA	1.8e-09	0.05353
6	31027951	rs75419066	A	0.01045	No	CKB	Distant-pQTL	Open.chromatin.region	TF_binding_site;open_chromatin_region	2.592e-08	0.03173
7	78604974	rs10249654	C	0.01916	No	ITIH4	Distant-pQTL	Intron	NA	1.995e-09	0.04438
5	34947761	rs11404640	T	0.3467	No	AGXT2	Local-pQTL	Neighbor.gene.intron	NA	1.529e-09	0.04154
5	78325380	rs7735031	A	0.3084	No	BHMT	Local-pQTL	Neighbor.gene.intron	NA	6.468e-10	1.655
7	111676585	rs17159180	C	0.02962	Yes	PLEC	Distant-pQTL	Intron	NA	2.131e-08	0.06418
1	39807139	rs145965479	A	0.0122	No	ACLY	Distant-pQTL	Intron	NA	4.267e-09	0.2618
2	191225687	rs2067411	T	0.2369	No	HIBCH	Local-pQTL	Neighbor.gene.intron	TF_binding_site	8.711e-18	-0.1782
4	100266371	rs1789915	G	0.27	No	S100A11	Distant-pQTL	CDS	NA	1.045e-25	-0.1918
13	104581379	rs60181108	T	0.02265	Yes	GSTK1	Distant-pQTL	Open.chromatin.region	TF_binding_site;open_chromatin_region	3.9e-09	0.205
4	100262759	rs1662058	C	0.3467	No	SERPINC1	Distant-pQTL	Intron	NA	1.914e-40	-0.006039
4	16547144	rs16893618	G	0.01045	Yes	FLNA	Distant-pQTL	Intron	NA	2.272e-08	1.159
8	33184198	rs72644605	C	0.08362	Yes	SDS	Distant-pQTL	Other.intergenic.region	NA	3.596e-11	0.03859
8	29228636	rs11787332	G	0.04007	Yes	PLD3	Distant-pQTL	Other.intergenic.region	NA	6.862e-09	0.01414
18	8039004	rs16952773	G	0.01045	Yes	SDHB	Distant-pQTL	Intron	NA	2.053e-08	0.1944
4	100258381	rs1662033	G	0.27	Yes	SERPINC1	Distant-pQTL	Intron	NA	2.027e-24	-0.00523
3	85362016	rs2290339	C	0.08362	Yes	ME1	Distant-pQTL	Intron	NA	2.452e-08	0.04228
20	25391479	rs57405931	A	0.01045	No	COL18A1	Distant-pQTL	Intron	NA	6.587e-13	-0.2072
3	118916620	rs4472046	T	0.01045	Yes	GATM	Distant-pQTL	Intron	NA	2.207e-09	3.212
8	8209495	rs28574846	C	0.05052	Yes	DUSP3	Distant-pQTL	Intron	NA	6.666e-09	-0.02601
1	209562172	rs1374181741	G	0.01568	No	HBG1	Distant-pQTL	Promoter.flanking.region	TF_binding_site;promoter_flanking_region	1.49e-08	11.98
5	6823921	rs12187623	G	0.01916	Yes	SERPINA3	Distant-pQTL	Intron	NA	1.001e-08	0.1866
18	61384421	rs77971493	T	0.01742	No	GSN	Distant-pQTL	Intron	NA	1.904e-11	0.05342
6	34051095	rs75286976	T	0.01045	Yes	HAO1	Distant-pQTL	Enhancer	TF_binding_site;enhancer	2.843e-08	1.116
13	113418409	rs17121640	C	0.04007	No	EIF3K	Distant-pQTL	Intron	NA	1.622e-08	0.01601
22	42473860	rs1807493	G	0.2369	No	CYP2D6	Local-pQTL	Neighbor.gene.exon	TF_binding_site	3.196e-15	0.0523
7	142128154	rs9655572	T	0.01045	No	CTSD	Distant-pQTL	Other.intergenic.region	TF_binding_site;CTCF_binding_site	1.893e-08	2.947
8	5364596	rs113392843	T	0.01568	No	ETFDH	Distant-pQTL	Noncoding.exon	NA	2.052e-08	0.2502
12	121160615	rs2066938	G	0.284	Yes	ACADS	Local-pQTL	Promoter.flanking.region	TF_binding_site;promoter_flanking_region	4.296e-14	-0.276
5	35037115	rs37369	T	0.1742	Yes	AGXT2	Local-pQTL	CDS	TF_binding_site;enhancer	5.065e-16	-0.06709
1	8560326	rs77833655	T	0.01045	Yes	HIST1H1C	Distant-pQTL	Intron	NA	4.256e-09	0.03401
8	32993711	rs74349103	A	0.0122	Yes	LRRC59	Distant-pQTL	Other.intergenic.region	NA	4.197e-16	0.1965
8	57988318	rs1561787	A	0.02091	No	COL18A1	Distant-pQTL	Other.intergenic.region	NA	6.324e-09	0.04801
22	24234934	rs12485068	G	0.1882	No	GSTT2B	Local-pQTL	Neighbor.gene.intron	TF_binding_site;CTCF_binding_site	5.441e-09	-0.03287
11	128197748	rs11221250	A	0.01394	No	GRPEL1	Distant-pQTL	Other.intergenic.region	NA	2.108e-08	0.0391
19	37358965	rs144606071	C	0.01045	Yes	SERPINF1	Distant-pQTL	Intron	NA	1.567e-09	0.02427
3	141275222	rs78656681	T	0.01394	No	ATOX1	Distant-pQTL	Intron	NA	1.64e-08	0.02205
10	92441144	rs80254307	T	0.01916	Yes	MAP4	Distant-pQTL	Other.intergenic.region	NA	4.677e-09	0.01844
4	113299753	rs150417322	T	0.01045	No	EPHX1	Distant-pQTL	Intron	NA	1.846e-08	5.327
3	188105512	rs7636617	G	0.01045	No	AP1B1	Distant-pQTL	Intron	NA	2.928e-08	-0.02733
12	109901621	rs34737994	T	0.1882	No	MMAB	Local-pQTL	Promoter	promoter	7.418e-33	-0.03833
1	209554701	rs78275524	G	0.01394	No	HBD	Distant-pQTL	Other.intergenic.region	NA	2.019e-09	4.107
5	96099958	rs26502	T	0.4652	Yes	ERAP1	Local-pQTL	Intron	NA	4.031e-10	-0.004045
4	100270607	rs283415	C	0.392	Yes	S100A11	Distant-pQTL	Intron	NA	6.897e-42	-0.2155
6	112297471	rs687438	A	0.02613	No	CS	Distant-pQTL	Other.intergenic.region	NA	1.001e-08	0.1153
21	46886021	rs113027545	A	0.0122	No	FDXR	Distant-pQTL	Intron	NA	1.99e-08	0.02879
8	91005188	rs1433577842	G	0.3293	No	PSMD4	Distant-pQTL	Promoter.flanking.region	TF_binding_site;promoter_flanking_region	5.804e-12	-0.1097
10	12108009	rs7093150	T	0.4913	No	DHTKD1	Local-pQTL	Other.intergenic.region	NA	6.511e-12	0.01916
6	18126938	rs115306927	T	0.03659	No	TPMT	Local-pQTL	Other.intergenic.region	NA	1.101e-15	-0.05459
9	114326505	rs2146078	G	0.06446	No	PTGR1	Local-pQTL	UTR	NA	5.748e-09	-0.6932
11	58334093	rs78645688	C	0.01394	No	ANP32A	Distant-pQTL	Intron	NA	2.593e-08	0.08302
5	117345777	rs73242447	T	0.03136	No	RMDN3	Distant-pQTL	Enhancer	TF_binding_site;enhancer	1.163e-08	0.01199
10	6806101	rs80176162	G	0.01568	No	TTN	Distant-pQTL	Promoter.flanking.region	TF_binding_site;promoter_flanking_region	9.687e-09	1.052
17	20907312	rs115512666	A	0.01742	Yes	ALDH6A1	Distant-pQTL	Intron	NA	1.382e-08	2.226
1	182629600	rs74128237	T	0.01742	Yes	TXNL1	Distant-pQTL	Intron	NA	4.433e-09	0.04942
19	6137627	rs1461313622	TTTTA	0.01045	Yes	LRRC59	Distant-pQTL	Intron	NA	7.623e-11	0.1442
14	77801470	rs74063328	A	0.01045	Yes	LRG1	Distant-pQTL	UTR	NA	2.699e-08	0.06414
1	39731393	rs77964058	C	0.0122	No	ACLY	Distant-pQTL	Intron	NA	4.267e-09	0.2618
3	58983179	rs72883322	A	0.02091	Yes	PCCB	Distant-pQTL	Intron	NA	1.543e-08	0.3279
18	2939174	rs115314461	C	0.01568	No	CTSS	Distant-pQTL	Intron	NA	1.509e-09	0.01223
11	71426524	rs138240842	A	0.01394	No	FDXR	Distant-pQTL	Intron	NA	2.154e-08	0.03596
4	100015675	rs12502237	G	0.2962	No	VCL	Distant-pQTL	Intron	NA	4.68e-24	-0.2554
6	107891150	rs148200579	A	0.01394	Yes	RAB14	Distant-pQTL	Intron	NA	6.076e-09	0.02047
6	40072238	rs563489629	A	0.01045	No	MAT2A	Distant-pQTL	Other.intergenic.region	NA	2.045e-08	0.01967
1	219887971	rs79808179	G	0.01045	No	TXNL1	Distant-pQTL	Enhancer	TF_binding_site;enhancer	2.259e-08	0.05731
13	37175991	rs76321893	A	0.01045	Yes	S100A9	Distant-pQTL	Other.intergenic.region	NA	1.543e-08	-0.2429
4	100045840	rs2602895	C	0.2474	No	VCL	Distant-pQTL	Intron	NA	2.445e-31	-0.3049
10	121587043	rs61757087	C	0.01568	Yes	TMSB4X	Distant-pQTL	CDS	NA	5.333e-19	0.3342
3	101722869	rs72942923	A	0.01394	No	GALE	Distant-pQTL	Other.intergenic.region	NA	1.987e-08	0.1506
7	28495808	rs73075851	G	0.01045	Yes	PHYH	Distant-pQTL	Enhancer	TF_binding_site;enhancer	7.397e-09	0.03933
14	42068411	rs78592711	T	0.0122	No	CES2	Distant-pQTL	Intron	NA	1.063e-08	0.3482
1	157577797	rs75256255	C	0.01742	No	SEPT11	Distant-pQTL	Other.intergenic.region	NA	1.158e-08	0.03193
3	72700606	rs142486331	A	0.01394	Yes	DCN	Distant-pQTL	Other.intergenic.region	NA	2.457e-10	0.05494
1	110282972	rs1332018	G	0.4007	No	GSTM3	Local-pQTL	UTR	TF_binding_site;promoter	2.466e-11	-0.03502
4	100321365	rs1442493	A	0.2317	Yes	S100A11	Distant-pQTL	Other.intergenic.region	NA	4.229e-20	0.1821
10	11795169	rs10159842	G	0.0331	No	ABAT	Distant-pQTL	Intron	NA	2.306e-09	1.493
3	104739627	rs1432184661	T	0.02265	No	BPNT1	Distant-pQTL	Other.intergenic.region	NA	2.16e-09	0.03088
3	154746038	rs78022684	A	0.01045	Yes	AGXT	Distant-pQTL	Promoter.flanking.region	TF_binding_site;promoter_flanking_region	6.834e-11	8.021
4	100262041	rs1789903	G	0.3467	No	SERPINC1	Distant-pQTL	Intron	NA	1.914e-40	-0.006039
2	75673264	rs79574437	A	0.02265	No	CTSA	Distant-pQTL	Other.intergenic.region	NA	2.13e-09	0.04561
6	9082922	rs17145272	T	0.02091	Yes	GALE	Distant-pQTL	Intron	NA	7.093e-09	-0.1358
5	112546477	rs10519339	A	0.02265	Yes	FERMT2	Distant-pQTL	Intron	NA	1.275e-08	0.06751
9	29571866	rs148808311	C	0.01045	Yes	CTSC	Distant-pQTL	Other.intergenic.region	NA	3.189e-10	0.03135
4	100260171	rs1789902	T	0.3467	No	SERPINC1	Distant-pQTL	Intron	NA	1.914e-40	-0.006039
5	68414334	rs61749603	A	0.01045	Yes	NPC2	Distant-pQTL	CDS	NA	2.811e-09	0.07997
5	78324075	rs933684	C	0.3084	No	BHMT	Local-pQTL	Neighbor.gene.intron	NA	6.468e-10	1.655
22	42402399	rs2413663	A	0.2927	No	CYP2D6	Local-pQTL	Neighbor.gene.intron	NA	3.629e-14	-0.04727
9	19555377	rs16937601	T	0.02613	Yes	MYO1B	Distant-pQTL	Intron	NA	5.515e-09	0.1207
7	43370365	rs58394495	T	0.01916	Yes	CORO1B	Distant-pQTL	Intron	NA	1.599e-08	0.1931
1	243690221	rs139146421	C	0.01394	Yes	CCT2	Distant-pQTL	Enhancer	TF_binding_site;enhancer	2.774e-08	0.1573
19	6190368	rs16993455	G	0.01742	No	LRRC59	Distant-pQTL	Noncoding.exon	NA	4.21e-09	0.105
8	5356003	rs115911396	C	0.02265	Yes	UGT2B15	Distant-pQTL	Other.intergenic.region	NA	2.401e-09	0.3474
12	109905222	rs61941585	T	0.169	No	MMAB	Local-pQTL	Neighbor.gene.intron	NA	4.558e-30	-0.03943
2	217245079	rs62178591	T	0.08711	Yes	GSN	Distant-pQTL	Other.intergenic.region	TF_binding_site	1.487e-08	0.01909
5	44809369	rs35601455	T	0.01045	Yes	OAT	Distant-pQTL	CDS	TF_binding_site;promoter	2.234e-09	0.07152
2	153154361	rs138726049	A	0.01045	Yes	HSPA6	Distant-pQTL	Other.intergenic.region	NA	2.463e-13	0.04098
3	118937014	rs9867127	C	0.01045	No	GATM	Distant-pQTL	Intron	NA	2.207e-09	3.212
8	91094086	rs7815279	A	0.2875	Yes	PSMD4	Distant-pQTL	Promoter	TF_binding_site;promoter	4.537e-11	-0.1137
8	140707921	rs78209928	T	0.01045	Yes	LCP1	Distant-pQTL	Intron	NA	5.015e-11	0.8332
17	65101805	rs112793415	C	0.01394	Yes	HEXB	Distant-pQTL	Promoter.flanking.region	promoter_flanking_region	8.898e-09	0.08959
7	53522328	rs1030910846	TA	0.02787	No	SEPT11	Distant-pQTL	Other.intergenic.region	NA	1.147e-08	-0.0208
12	86463713	rs77717051	T	0.02091	Yes	SEPT11	Distant-pQTL	Intron	NA	1.311e-08	-0.02793
14	89776559	rs112599894	A	0.01568	Yes	MYO1B	Distant-pQTL	Intron	NA	3.568e-09	0.1583
16	54431933	rs75366222	C	0.01045	Yes	OTC	Distant-pQTL	Promoter.flanking.region	TF_binding_site;promoter_flanking_region	1.003e-08	1.955
7	53570788	rs547883512	C	0.02787	No	SEPT11	Distant-pQTL	Other.intergenic.region	NA	1.147e-08	-0.0208
11	22452497	rs168169	C	0.01045	No	BPNT1	Distant-pQTL	Other.intergenic.region	NA	2.529e-08	0.04978
4	88215842	rs11725070	A	0.378	No	HSD17B13	Local-pQTL	Other.intergenic.region	NA	5.737e-16	-0.2976
12	117422650	rs147585737	T	0.01568	No	TAGLN2	Distant-pQTL	Intron	NA	9.431e-10	0.3668
13	113432438	rs151169120	A	0.01045	Yes	PRDX5	Distant-pQTL	Enhancer	TF_binding_site;enhancer	5.87e-09	-0.6266
1	157559349	rs113916332	C	0.01916	Yes	SEPT11	Distant-pQTL	Intron	NA	1.692e-08	0.03043
22	24271299	rs2330641	C	0.176	No	MIF	Local-pQTL	Neighbor.gene.intron	NA	2.549e-14	0.5179
1	160689145	rs184772	A	0.05575	Yes	MYO1B	Distant-pQTL	Other.intergenic.region	TF_binding_site;CTCF_binding_site	4.855e-13	0.08571
19	39601273	rs115954127	C	0.01568	No	MDH2	Distant-pQTL	UTR	TF_binding_site;CTCF_binding_site;enhancer	1.546e-08	2.301
9	136148765	rs143292918	A	0.0122	No	KATNAL2	Distant-pQTL	Intron	TF_binding_site	2.985e-08	0.05071
5	96122281	rs30380	A	0.3467	No	ERAP1	Local-pQTL	Intron	NA	7.968e-19	0.005698
18	75432783	rs1573432	G	0.09756	No	DPYSL2	Distant-pQTL	Other.intergenic.region	NA	2.831e-08	0.103
16	54431933	rs75366222	C	0.01045	Yes	DHTKD1	Distant-pQTL	Promoter.flanking.region	TF_binding_site;promoter_flanking_region	4.315e-09	0.09522
4	100113502	rs112436096	T	0.1551	No	VCL	Distant-pQTL	Intron	NA	3.494e-13	-0.2417
15	68504005	rs149692285	A	0.01394	Yes	SULT1A1	Distant-pQTL	CDS	TF_binding_site;CTCF_binding_site	1.21e-09	1.92
12	109900596	rs4766473	T	0.1882	No	MMAB	Local-pQTL	Neighbor.gene.intron	TF_binding_site	7.418e-33	-0.03833
14	58336285	rs61571684	G	0.02265	No	RAB14	Distant-pQTL	Intron	NA	1.23e-08	0.01624
1	37000256	rs59362263	C	0.01045	Yes	VDAC1	Distant-pQTL	Other.intergenic.region	NA	2.326e-08	0.3072
4	32249975	rs17081068	C	0.07317	Yes	GGH	Distant-pQTL	Other.intergenic.region	NA	2.594e-08	0.04062
15	76033289	rs148352615	G	0.01045	Yes	SDS	Distant-pQTL	Intron	NA	9.756e-09	0.09143
6	76186038	rs113307287	C	0.01916	No	SHMT2	Distant-pQTL	Intron	NA	4.76e-10	0.754
17	43453065	rs35771499	C	0.02962	Yes	TOMM70	Distant-pQTL	Enhancer	TF_binding_site;enhancer	9.202e-09	0.0161
8	142511356	rs6578194	A	0.01568	No	GALE	Distant-pQTL	Intron	NA	5.358e-10	-0.1594
20	36953495	rs5743521	T	0.01045	Yes	ISOC2	Distant-pQTL	Intron	NA	1.186e-08	0.3066
1	18110354	rs186064755	A	0.01045	No	KATNAL2	Distant-pQTL	Intron	NA	8.083e-12	0.06618
3	35940490	rs9882519	G	0.03833	Yes	ME1	Distant-pQTL	Other.intergenic.region	NA	1.919e-08	-0.07673
5	78325519	rs7731142	C	0.3084	No	BHMT	Local-pQTL	Neighbor.gene.intron	NA	6.468e-10	1.655
3	141283931	rs142219991	A	0.01394	No	ATOX1	Distant-pQTL	Intron	NA	1.64e-08	0.02205
12	109993298	rs34921355	T	0.1882	No	MMAB	Local-pQTL	UTR	NA	7.133e-34	-0.03878
2	105973276	rs111404724	A	0.01394	Yes	HNRNPD	Distant-pQTL	Other.intergenic.region	NA	5.464e-09	0.1461
2	186141701	rs115002533	G	0.0122	Yes	GAMT	Distant-pQTL	Other.intergenic.region	NA	4.159e-09	0.1758
4	100061527	rs35406734	C	0.2474	No	VCL	Distant-pQTL	Intron	NA	2.445e-31	-0.3049
11	8214429	rs74052484	G	0.02439	Yes	OAT	Distant-pQTL	Promoter.flanking.region	TF_binding_site;CTCF_binding_site;promoter_flanking_region	1.169e-08	0.04984
14	30114247	rs73255547	T	0.01568	Yes	ACADS	Distant-pQTL	Intron	NA	5.494e-10	0.8364
2	125066419	rs577160694	C	0.0122	No	FGA	Distant-pQTL	Intron	NA	2.222e-08	0.2981
5	95990057	rs10075736	T	0.2247	No	ERAP1	Local-pQTL	Neighbor.gene.intron	NA	1.903e-08	0.004369
12	39683386	rs112205873	T	0.0122	Yes	S100A9	Distant-pQTL	Other.intergenic.region	NA	1.483e-08	0.1682
4	22253140	rs73801087	C	0.01568	No	MGMT	Distant-pQTL	Intron	NA	2.195e-08	0.00742
20	50035494	rs575511792	C	0.03136	Yes	HNRNPH3	Distant-pQTL	Intron	NA	1.924e-08	0.04945
3	104742760	rs57665934	C	0.02265	No	BPNT1	Distant-pQTL	Other.intergenic.region	NA	2.16e-09	0.03088
3	141308556	rs145498623	A	0.01394	No	ATOX1	Distant-pQTL	Intron	NA	1.64e-08	0.02205
9	125139736	rs187677005	T	0.01045	Yes	A2M	Distant-pQTL	Intron	TF_binding_site	1.264e-08	1.467
9	113549582	rs77586748	G	0.0122	No	RMDN3	Distant-pQTL	Intron	NA	1.839e-08	0.01773
6	145392004	rs75772549	T	0.01045	Yes	HBD	Distant-pQTL	Enhancer	TF_binding_site;enhancer	5.378e-11	5.917
10	116056981	rs45528437	A	0.01568	Yes	PSAP	Distant-pQTL	CDS	NA	1.09e-08	0.2039
11	58209423	rs11229461	C	0.01394	Yes	ANP32A	Distant-pQTL	Intron	NA	2.593e-08	0.08302
19	6886859	rs10406773	C	0.04355	Yes	CTSS	Distant-pQTL	Promoter	promoter	1.224e-09	0.008296
4	100060490	rs4699712	T	0.2439	No	VCL	Distant-pQTL	Intron	NA	8.089e-31	-0.3051
1	90811513	rs10922834	G	0.04355	No	TNC	Distant-pQTL	Other.intergenic.region	NA	3.292e-09	0.03542
19	6190225	rs111500942	A	0.01742	No	LRRC59	Distant-pQTL	Noncoding.exon	NA	4.21e-09	0.105
20	25345761	rs58953621	C	0.01045	No	COL18A1	Distant-pQTL	Enhancer	TF_binding_site;CTCF_binding_site;enhancer	6.587e-13	-0.2072
4	100258007	rs1612735	C	0.3467	No	SERPINC1	Distant-pQTL	Intron	NA	1.914e-40	-0.006039
22	36580323	rs75930695	A	0.0122	Yes	CPT2	Distant-pQTL	Enhancer	TF_binding_site;enhancer	2.049e-09	0.3163
3	188100043	rs115288350	A	0.01045	Yes	AP1B1	Distant-pQTL	Intron	NA	2.928e-08	-0.02733
10	65811179	rs565520641	A	0.01045	Yes	GARS	Distant-pQTL	Other.intergenic.region	NA	1.976e-08	0.04262
2	82020163	rs144155977	C	0.01045	No	HSPA6	Distant-pQTL	Other.intergenic.region	NA	2.928e-08	0.03147
11	94871730	rs113064812	A	0.01045	No	GGH	Distant-pQTL	Open.chromatin.region	TF_binding_site;CTCF_binding_site;open_chromatin_region	1.28e-08	0.1255
5	78326750	rs1805073	C	0.3101	No	BHMT2	Local-pQTL	Neighbor.gene.exon	TF_binding_site	2.393e-08	0.09526
20	13564090	rs12106089	A	0.05052	Yes	FBLN1	Distant-pQTL	Intron	NA	2.118e-08	0.008598
1	18110354	rs186064755	A	0.01045	No	TXNRD1	Distant-pQTL	Intron	NA	2.963e-08	0.02791
12	104822537	rs116201143	T	0.0122	No	LRRK2	Distant-pQTL	Other.intergenic.region	NA	1.671e-08	0.06182
13	113379627	rs73576465	G	0.01045	No	MACROD1	Distant-pQTL	Intron	TF_binding_site	7.16e-09	-0.01725
9	22138263	rs75138808	G	0.02091	Yes	PSMD14	Distant-pQTL	Other.intergenic.region	NA	2.143e-09	-0.07965
13	113378290	rs73576459	G	0.0122	Yes	UCHL3	Distant-pQTL	Intron	NA	1.422e-08	-0.01846
18	10863119	rs57367396	G	0.01045	No	ALDH5A1	Distant-pQTL	Open.chromatin.region	TF_binding_site;open_chromatin_region	2.951e-08	0.3719
3	18672044	rs77744158	T	0.01916	Yes	AMBP	Distant-pQTL	Enhancer	TF_binding_site;enhancer	6.206e-09	0.02873
7	5151494	rs117172593	G	0.02091	Yes	PREP	Distant-pQTL	Intron	NA	7.034e-10	0.03381
1	237734007	rs2990545	T	0.02439	No	ARSA	Distant-pQTL	Intron	TF_binding_site;CTCF_binding_site	6.617e-09	0.004652
10	97056251	rs150356982	A	0.02439	Yes	HSP90AB2P	Distant-pQTL	Other.intergenic.region	NA	3.998e-11	0.087
2	105925527	rs141086993	T	0.01394	Yes	HNRNPD	Distant-pQTL	Intron	NA	5.464e-09	0.1461
19	5925508	rs541814549	A	0.01568	Yes	ACSM2B	Distant-pQTL	Noncoding.exon	NA	2.209e-09	1.379
21	46887569	rs60346787	T	0.0122	No	FDXR	Distant-pQTL	Promoter.flanking.region	TF_binding_site;promoter_flanking_region	1.99e-08	0.02879
6	32946029	rs34530779	A	0.01045	Yes	TAGLN	Distant-pQTL	CDS	TF_binding_site	2.864e-10	0.4341
10	68926450	rs78081477	T	0.0122	No	ATIC	Distant-pQTL	Intron	NA	1.967e-08	-0.2078
15	61865854	rs142377245	A	0.01916	Yes	TNC	Distant-pQTL	Intron	NA	5.958e-09	0.05355
1	57081234	rs150574125	T	0.01568	No	LDHB	Distant-pQTL	Intron	NA	5.571e-09	0.1347
10	11829008	rs111853375	A	0.0662	No	ECHDC3	Local-pQTL	Other.intergenic.region	NA	2.998e-19	-0.1711
1	39714314	rs76338710	A	0.0122	No	ACLY	Distant-pQTL	Intron	NA	4.267e-09	0.2618
17	79654376	rs73354122	T	0.01568	No	PRDX3	Distant-pQTL	Intron	NA	1.16e-08	1.612
6	36644755	rs36228198	A	0.0122	Yes	PSMD14	Distant-pQTL	Intron	TF_binding_site	1.31e-09	-0.09014
21	46882676	rs76659896	G	0.0122	No	FDXR	Distant-pQTL	Intron	NA	1.99e-08	0.02879
8	96990395	rs10092323	T	0.01394	No	ME1	Distant-pQTL	Other.intergenic.region	NA	1.749e-08	-0.146
9	98482950	rs139276377	C	0.01568	Yes	LGALS1	Distant-pQTL	Other.intergenic.region	NA	1.615e-08	0.2772
5	80515951	rs6867370	C	0.0122	Yes	TKFC	Distant-pQTL	Intron	NA	7.195e-11	3.928
11	77121807	rs7925753	A	0.01394	Yes	CYP1A2	Distant-pQTL	Promoter	TF_binding_site;promoter	1.218e-08	0.5293
9	76360329	rs78086295	A	0.01916	Yes	TNC	Distant-pQTL	Other.intergenic.region	NA	6.492e-12	0.06241
11	58337555	rs149432839	A	0.01394	No	ANP32A	Distant-pQTL	Intron	NA	2.593e-08	0.08302
9	139143610	rs111559287	T	0.01568	Yes	CCDC58	Distant-pQTL	Other.intergenic.region	TF_binding_site;CTCF_binding_site	1.74e-08	-0.0133
3	43632076	rs79709542	C	0.0122	No	VDAC1	Distant-pQTL	Intron	NA	2.597e-08	0.3343
17	79646405	rs60994465	A	0.01568	No	PRDX3	Distant-pQTL	Other.intergenic.region	TF_binding_site;CTCF_binding_site	1.16e-08	1.612
18	10862863	rs61444523	TA	0.01045	No	ALDH5A1	Distant-pQTL	Intron	NA	2.951e-08	0.3719
7	41191867	rs79249540	A	0.02613	No	GARS	Distant-pQTL	Other.intergenic.region	NA	6.712e-10	0.0297
15	24923283	rs36032407	A	0.03659	Yes	PLD3	Distant-pQTL	CDS	NA	1.853e-08	0.01542
15	101056566	rs116848260	A	0.01394	No	ENO1	Distant-pQTL	Intron	NA	2.224e-08	1.61
9	16662029	rs79225943	G	0.01742	No	IDI1	Distant-pQTL	Open.chromatin.region	TF_binding_site;open_chromatin_region	2.432e-08	0.1086
12	103970436	rs79736290	G	0.01568	Yes	SEPT11	Distant-pQTL	Other.intergenic.region	NA	3.02e-09	-0.03327
6	29180062	rs139598127	A	0.01045	Yes	SBDS	Distant-pQTL	Other.intergenic.region	NA	2.255e-08	0.06239
6	9088067	rs17145291	G	0.02091	No	GALE	Distant-pQTL	Intron	NA	7.093e-09	-0.1358
12	90822189	rs73200383	C	0.01045	No	ANXA6	Distant-pQTL	Other.intergenic.region	NA	2.065e-08	0.5247
21	46888559	rs76754353	G	0.0122	No	FDXR	Distant-pQTL	CDS	NA	1.99e-08	0.02879
17	63676457	rs148933878	T	0.01742	Yes	CIITA	Distant-pQTL	Intron	NA	1.785e-08	0.3856
5	72867921	rs75711490	T	0.0122	No	SDHA	Distant-pQTL	Intron	NA	2.418e-10	0.2335
1	46051053	rs72688441	A	0.05052	No	AKR1A1	Local-pQTL	Promoter	TF_binding_site;promoter	1.051e-08	-0.7884
21	46884600	rs76645862	T	0.0122	No	FDXR	Distant-pQTL	Intron	NA	1.99e-08	0.02879
5	35045745	rs40200	A	0.1394	Yes	AGXT2	Local-pQTL	Intron	NA	3.789e-16	-0.0712
4	100268049	rs1693431	G	0.3467	No	S100A11	Distant-pQTL	Intron	NA	2.511e-45	-0.2257
17	44140132	rs115110322	C	0.01045	Yes	LMNA	Distant-pQTL	Promoter.flanking.region	TF_binding_site;promoter_flanking_region	1.501e-08	-0.4379
1	13854868	rs3845610	T	0.01394	No	HBD	Distant-pQTL	Other.intergenic.region	NA	2.879e-08	4.364
3	43119211	rs664197	C	0.0122	Yes	MCCC2	Distant-pQTL	Other.intergenic.region	NA	2.764e-08	0.1261
16	75954191	rs16943664	A	0.01742	No	TST	Distant-pQTL	Other.intergenic.region	NA	1.154e-08	1.022
12	109988891	rs7304862	T	0.4268	No	MMAB	Local-pQTL	Other.intergenic.region	NA	3.027e-11	0.01822
14	43404172	rs74049840	T	0.01045	No	BHMT	Distant-pQTL	Other.intergenic.region	NA	1.347e-08	5.579
5	21416634	rs1448208765	G	0.0122	Yes	CNN2	Distant-pQTL	Intron	NA	1.992e-08	0.01775
8	124369562	rs72722097	C	0.0122	Yes	AKR1C3	Distant-pQTL	Intron	NA	9.628e-09	0.5325
2	154881277	rs150790890	A	0.01045	Yes	FHL1	Distant-pQTL	Intron	NA	4.062e-09	0.00719
1	151372138	rs7172	G	0.2631	Yes	PSMB4	Local-pQTL	CDS	TF_binding_site;CTCF_binding_site;promoter	1.105e-12	-0.01464
14	78596121	rs446820	T	0.09408	Yes	SERPINC1	Distant-pQTL	Other.intergenic.region	NA	1.75e-08	0.004997
14	77862782	rs140156223	T	0.01045	No	GSTZ1	Local-pQTL	Neighbor.gene.intron	NA	1.471e-08	0.2366
5	96123264	rs246454	C	0.3467	No	ERAP1	Local-pQTL	Intron	NA	7.968e-19	0.005698
15	76379202	rs114849949	G	0.01045	Yes	FDXR	Distant-pQTL	Intron	NA	2.616e-08	0.04224
22	24241101	rs1007888	T	0.4913	Yes	GSTT1	Local-pQTL	Neighbor.gene.exon	NA	1.489e-29	0.1733
5	26428869	rs12652198	T	0.01742	No	APOC1	Distant-pQTL	Other.intergenic.region	NA	1.201e-08	0.03084
1	213429452	rs114210328	C	0.01742	Yes	SEPT11	Distant-pQTL	Intron	NA	1.74e-09	-0.03248
4	100018169	rs2851282	T	0.2439	No	VCL	Distant-pQTL	Intron	NA	1.164e-30	-0.3046
15	50194729	rs78502640	A	0.0122	Yes	F2	Distant-pQTL	Promoter	TF_binding_site;CTCF_binding_site;promoter	5.734e-10	0.03681
11	103971128	rs141273013	A	0.02265	No	FH	Distant-pQTL	Intron	NA	6.754e-09	0.3198
19	24562110	rs1817224	C	0.01045	Yes	USP5	Distant-pQTL	Other.intergenic.region	NA	2.979e-08	0.1414
8	561090	rs143864163	A	0.01045	Yes	GSTP1	Distant-pQTL	Other.intergenic.region	NA	1.163e-08	0.1914
14	77762472	rs2302831	C	0.02439	No	GSTZ1	Local-pQTL	Neighbor.gene.intron	NA	5.053e-14	0.1909
9	13326435	rs1392449013	G	0.01045	No	HSPH1	Distant-pQTL	Other.intergenic.region	NA	2.023e-08	0.07678
5	178158339	rs1470969498	A	0.0122	Yes	VAPB	Distant-pQTL	Promoter	TF_binding_site;CTCF_binding_site;promoter	2.135e-08	0.06273
7	16299126	rs73684110	A	0.02091	Yes	HINT1	Distant-pQTL	Intron	NA	9.759e-09	-0.2099
3	43597224	rs147920165	C	0.0122	Yes	CYP27A1	Distant-pQTL	Intron	NA	9.301e-13	0.09313
4	99790070	rs1446479677	G	0.4443	Yes	VCL	Distant-pQTL	Other.intergenic.region	NA	1.775e-08	-0.1346
4	100301048	rs1826906	C	0.3467	Yes	S100A11	Distant-pQTL	Open.chromatin.region	TF_binding_site;open_chromatin_region	9.706e-09	0.1017
10	11795851	rs4750101	A	0.0331	No	ABAT	Distant-pQTL	Intron	NA	2.306e-09	1.493
7	48711973	rs114438201	G	0.01045	Yes	EMILIN2	Distant-pQTL	Other.intergenic.region	NA	2.86e-08	0.2502
4	100266371	rs1789915	G	0.27	No	SERPINC1	Distant-pQTL	CDS	NA	2.027e-24	-0.00523
1	214339895	rs72755429	C	0.0122	Yes	PLD3	Distant-pQTL	Intron	NA	1.55e-09	0.02808
14	42062539	rs78504100	C	0.0122	No	CES2	Distant-pQTL	Intron	NA	1.063e-08	0.3482
12	109804222	rs7305165	A	0.4983	Yes	MMAB	Local-pQTL	Neighbor.gene.intron	NA	9.427e-09	-0.01545
5	68443908	rs187872291	G	0.02091	No	VARS	Distant-pQTL	Other.intergenic.region	NA	1.49e-08	0.04729
3	14108146	rs114176875	G	0.02439	Yes	HIST1H1C	Distant-pQTL	Intron	NA	1.211e-10	0.02494
8	57962732	rs77098274	A	0.02091	No	COL18A1	Distant-pQTL	Other.intergenic.region	NA	2.485e-08	0.04298
10	14885598	rs41284449	T	0.01916	Yes	GLUL	Distant-pQTL	CDS	NA	8.65e-09	0.1971
10	97056251	rs150356982	A	0.02439	Yes	HSP90AB1	Distant-pQTL	Other.intergenic.region	NA	1.023e-08	2.386
10	11800358	rs7101214	C	0.0331	No	ABAT	Distant-pQTL	Promoter.flanking.region	TF_binding_site;CTCF_binding_site;promoter_flanking_region	2.306e-09	1.493
1	237737969	rs2779414	A	0.02439	No	ARSA	Distant-pQTL	Intron	NA	6.617e-09	0.004652
14	77862189	rs144892099	T	0.01045	No	GSTZ1	Local-pQTL	Neighbor.gene.intron	NA	1.471e-08	0.2366
4	185064237	rs17075341	A	0.01568	No	FERMT2	Distant-pQTL	Intron	NA	1.644e-08	0.1027
13	97196530	rs117226492	A	0.01045	Yes	ATP6V1E1	Distant-pQTL	Intron	NA	1.391e-09	0.01335
13	106205803	rs80104239	A	0.01394	Yes	WARS	Distant-pQTL	Other.intergenic.region	NA	2.77e-08	0.05627
13	51140454	rs73485653	C	0.01568	No	CSTA	Distant-pQTL	Intron	NA	6.625e-09	0.02549
8	36361501	rs368734667	A	0.01742	No	PSMD14	Distant-pQTL	Other.intergenic.region	NA	1.753e-08	-0.07543
5	14778923	rs200559293	T	0.0122	No	PRPS1	Distant-pQTL	Enhancer	TF_binding_site;CTCF_binding_site;enhancer	7.545e-12	0.04168
1	57123178	rs2404995	A	0.01568	No	LDHB	Distant-pQTL	Intron	NA	5.571e-09	0.1347
11	93498833	rs1284108	G	0.4111	Yes	C11orf54	Local-pQTL	Neighbor.gene.intron	NA	1.19e-10	0.0914
12	109987591	rs4766477	G	0.1672	No	MMAB	Local-pQTL	Other.intergenic.region	NA	1.356e-30	-0.03978
10	23787725	rs16923337	C	0.0122	No	GLDC	Distant-pQTL	Other.intergenic.region	NA	5.788e-09	3.514
11	117369226	rs1807116	C	0.0331	No	NME8	Distant-pQTL	Intron	NA	1.064e-11	0.04443
13	38967904	rs17057957	T	0.01045	Yes	SERPINA1	Distant-pQTL	Other.intergenic.region	NA	9.839e-10	3.244
18	72960912	rs140374774	A	0.0122	No	LRRC59	Distant-pQTL	Promoter	TF_binding_site;promoter	3.387e-10	0.1161
12	109936211	rs56244055	A	0.1899	No	MMAB	Local-pQTL	Neighbor.gene.intron	NA	2.405e-33	-0.03848
6	9087658	rs752795351	G	0.02091	No	GALE	Distant-pQTL	Intron	NA	7.093e-09	-0.1358
14	30117035	rs555456282	CAT	0.01394	No	ACADS	Distant-pQTL	Intron	NA	2.512e-08	0.8932
3	104739994	rs56157211	A	0.02265	No	BPNT1	Distant-pQTL	Other.intergenic.region	NA	2.16e-09	0.03088
18	75428890	rs117357392	T	0.05749	No	S100A6	Distant-pQTL	Other.intergenic.region	NA	3.77e-09	0.05398
1	233397909	rs78404265	C	0.01045	No	AGXT	Distant-pQTL	CDS	TF_binding_site;promoter_flanking_region	1.438e-09	7.507
12	109912064	rs33997929	T	0.1882	No	MMAB	Local-pQTL	Neighbor.gene.intron	NA	7.418e-33	-0.03833
4	100060623	rs17817868	T	0.2474	No	VCL	Distant-pQTL	Intron	NA	2.445e-31	-0.3049
4	100253648	rs1154432	A	0.1446	No	S100A11	Distant-pQTL	Intron	NA	6.813e-14	-0.1837
5	50853355	rs78201599	T	0.01394	No	OAT	Distant-pQTL	Other.intergenic.region	NA	1.125e-08	0.05943
10	11797074	rs7074585	C	0.0331	No	ABAT	Distant-pQTL	Intron	NA	2.306e-09	1.493
17	57382572	rs17763505	T	0.02962	Yes	DPP7	Distant-pQTL	Other.intergenic.region	NA	1.005e-08	0.0963
19	47098481	rs7260090	T	0.01568	No	CYB5R3	Distant-pQTL	Intron	NA	8.474e-09	0.094
8	4764106	rs796188657	C	0.0122	Yes	DCN	Distant-pQTL	Intron	NA	5.739e-09	0.07033
17	20966374	rs115185861	G	0.01916	No	ALDH6A1	Distant-pQTL	Promoter.flanking.region	TF_binding_site;promoter_flanking_region	3.802e-10	2.359
17	44149668	rs61351905	C	0.01045	No	LMNA	Distant-pQTL	Promoter.flanking.region	promoter_flanking_region	1.501e-08	-0.4379
6	81171635	rs199783643	ACTT	0.01045	No	AOC3	Distant-pQTL	Enhancer	TF_binding_site;enhancer	2.174e-08	0.02164
8	125901021	rs377267923	T	0.0122	Yes	S100A9	Distant-pQTL	Enhancer	TF_binding_site;CTCF_binding_site;enhancer	2.008e-08	-0.2062
18	75428890	rs117357392	T	0.05749	No	CAPN2	Distant-pQTL	Other.intergenic.region	NA	2.699e-08	0.02448
12	28090065	rs11832818	C	0.0122	Yes	NIPSNAP1	Distant-pQTL	Enhancer	TF_binding_site;enhancer	8.9e-09	0.3739
3	160359903	rs73026018	A	0.01394	Yes	GARS	Distant-pQTL	Enhancer	TF_binding_site;enhancer	1.039e-09	0.03541
5	131467000	rs397715003	AATAT	0.01568	No	TPM4	Distant-pQTL	Other.intergenic.region	NA	1.215e-08	0.1024
14	43399481	rs74049837	A	0.01045	No	BHMT	Distant-pQTL	Other.intergenic.region	NA	1.347e-08	5.579
4	136748554	rs28578908	G	0.0122	No	ATIC	Distant-pQTL	Other.intergenic.region	NA	2.862e-08	-0.2002
9	110803859	rs59310546	A	0.01568	Yes	HBG1	Distant-pQTL	Promoter.flanking.region	TF_binding_site;promoter_flanking_region	8.458e-10	16.7
3	119716802	rs149018603	G	0.01045	Yes	MYL6	Distant-pQTL	Intron	NA	4.304e-12	0.1065
2	82000499	rs144842783	T	0.01045	No	HSPH1	Distant-pQTL	Other.intergenic.region	NA	4.109e-10	0.0837
18	50502218	rs118134195	G	0.02613	No	AKR1B10	Distant-pQTL	Intron	NA	2.312e-08	1.393
2	216745968	rs150287510	T	0.0122	Yes	UGDH	Distant-pQTL	Enhancer	TF_binding_site;CTCF_binding_site;enhancer	2.729e-08	1.425
18	61366644	rs77310528	A	0.01742	Yes	LDHB	Distant-pQTL	Intron	NA	2.355e-08	0.1366
6	165205844	rs554072913	A	0.01045	No	ACLY	Distant-pQTL	Other.intergenic.region	NA	3.048e-11	0.362
7	67164661	rs34501723	G	0.01568	Yes	PRELP	Distant-pQTL	Other.intergenic.region	NA	4.392e-09	0.1248
12	82778668	rs111279049	G	0.03659	No	KRT2	Distant-pQTL	Intron	NA	2.096e-09	0.1962
16	75954432	rs16943669	C	0.01742	No	TST	Distant-pQTL	Other.intergenic.region	NA	1.154e-08	1.022
16	52949698	rs1434940296	G	0.01045	Yes	CTNNA1	Distant-pQTL	Other.intergenic.region	NA	9.074e-09	0.01416
13	113432438	rs151169120	A	0.01045	Yes	GCLC	Distant-pQTL	Enhancer	TF_binding_site;enhancer	1.157e-08	-0.1344
8	135399198	rs7828792	T	0.0122	No	CCDC58	Distant-pQTL	Other.intergenic.region	NA	3.115e-09	0.0146
9	136141226	rs142141716	C	0.0122	No	KATNAL2	Distant-pQTL	Intron	NA	2.985e-08	0.05071
4	125906868	rs116391347	A	0.01045	Yes	CA1	Distant-pQTL	Other.intergenic.region	NA	1.661e-08	2.819
16	69832185	rs78261915	A	0.02962	No	HINT2	Distant-pQTL	Intron	TF_binding_site;CTCF_binding_site	5.427e-09	-0.05964
12	122371474	rs1678969	T	0.1185	No	HPD	Local-pQTL	Promoter.flanking.region	TF_binding_site;promoter_flanking_region	1.802e-08	-0.748
6	72220594	rs12190899	G	0.01394	Yes	OAT	Distant-pQTL	Promoter.flanking.region	TF_binding_site;CTCF_binding_site;promoter_flanking_region	1.85e-08	0.05879
8	32993711	rs74349103	A	0.0122	Yes	SND1	Distant-pQTL	Other.intergenic.region	NA	1.16e-08	0.3369
11	117368982	rs2004927	C	0.0331	No	NME8	Distant-pQTL	Intron	NA	1.064e-11	0.04443
18	32540936	rs115950568	A	0.0122	Yes	RPS18	Distant-pQTL	Other.intergenic.region	NA	4.194e-09	0.2117
4	100229441	rs28914785	A	0.06446	No	VCL	Distant-pQTL	Intron	NA	1.08e-08	-0.2861
2	5612871	rs11899726	A	0.0122	Yes	GPX4	Distant-pQTL	Other.intergenic.region	NA	2.51e-08	-0.0127
18	35063396	rs116925431	A	0.05575	Yes	NME8	Distant-pQTL	Intron	NA	3.645e-11	0.0335
18	30554352	rs78221829	T	0.01742	Yes	AKR1C2	Distant-pQTL	Promoter.flanking.region	TF_binding_site;promoter_flanking_region	3.711e-09	0.8731
4	144287997	rs149070047	G	0.01045	Yes	HSD17B4	Distant-pQTL	Intron	NA	3.461e-09	1.684
9	132872139	rs111241810	T	0.01394	No	ACSM2B	Distant-pQTL	Intron	NA	2.076e-10	1.518
14	77899089	rs117115239	A	0.01045	No	GSTZ1	Local-pQTL	Neighbor.gene.intron	NA	1.471e-08	0.2366
7	2740896	rs73281175	C	0.02787	Yes	EMILIN2	Distant-pQTL	Intron	NA	7.965e-09	0.09991
6	31034331	rs75056122	T	0.01045	Yes	CKB	Distant-pQTL	Other.intergenic.region	NA	2.592e-08	0.03173
11	48006460	rs12284551	A	0.01045	No	SERPINF1	Distant-pQTL	Intron	NA	5.594e-09	0.04527
9	23903271	rs10120920	C	0.01045	Yes	TOMM70	Distant-pQTL	Other.intergenic.region	NA	1.923e-08	0.0222
6	48113910	rs114766077	A	0.01742	Yes	AGXT	Distant-pQTL	Enhancer	TF_binding_site;enhancer	1.544e-08	5.515
3	141305425	rs79122635	C	0.01394	No	ATOX1	Distant-pQTL	Intron	NA	1.64e-08	0.02205
6	33997565	rs2451377	A	0.03484	Yes	PRDX2	Distant-pQTL	Intron	NA	2.349e-09	0.7407
11	4637307	rs376072857	C	0.01045	Yes	COL18A1	Distant-pQTL	Other.intergenic.region	NA	1.345e-08	0.09085
14	77897428	rs141455464	C	0.01045	No	GSTZ1	Local-pQTL	Neighbor.gene.intron	NA	1.471e-08	0.2366
4	32519561	rs200646718	C	0.04181	No	FHL1	Distant-pQTL	Other.intergenic.region	NA	7.508e-10	0.004693
12	54798693	rs111248181	G	0.01568	No	YWHAE	Distant-pQTL	Intron	TF_binding_site;CTCF_binding_site	9.008e-09	-0.329
12	6040061	rs112803957	A	0.04355	No	DLST	Distant-pQTL	Intron	NA	1.447e-08	0.1056
12	110057250	rs35287743	T	0.122	Yes	MMAB	Local-pQTL	Other.intergenic.region	NA	2.462e-11	-0.0271
12	82836804	rs75073157	A	0.03484	No	KRT2	Distant-pQTL	Intron	NA	4.891e-10	0.2075
2	173750046	rs114382348	T	0.01045	No	FHL1	Distant-pQTL	Intron	NA	2.356e-09	0.008391
14	42063562	rs9944118	G	0.0122	No	CES2	Distant-pQTL	Intron	NA	1.063e-08	0.3482
15	45575062	rs1706770	T	0.3328	No	CAST	Distant-pQTL	Other.intergenic.region	NA	8.103e-09	0.004715
5	46294526	rs116020511	A	0.01045	Yes	STAT1	Distant-pQTL	Other.intergenic.region	NA	4.419e-10	0.09858
4	47574826	rs116550968	A	0.0122	No	LTF	Distant-pQTL	Intron	NA	1.746e-09	0.3435
6	158909611	rs147453780	C	0.01045	No	RAB14	Distant-pQTL	Enhancer	TF_binding_site;enhancer	2.901e-08	0.03005
9	16986321	rs72700122	G	0.01568	Yes	SERPINA1	Distant-pQTL	Promoter.flanking.region	TF_binding_site;promoter_flanking_region	6.811e-09	2.516
2	113215796	rs56263114	A	0.06098	Yes	ACAT2	Distant-pQTL	Intron	NA	5.089e-09	0.4344
1	209549750	rs116497596	G	0.01394	No	GPX4	Distant-pQTL	Promoter.flanking.region	TF_binding_site;promoter_flanking_region	2.802e-08	-0.01218
3	132403418	rs34391943	T	0.01045	Yes	PCCB	Distant-pQTL	CDS	NA	2.431e-10	0.4007
11	58125308	rs80291539	T	0.01394	No	ANP32A	Distant-pQTL	Other.intergenic.region	NA	2.593e-08	0.08302
20	16881847	rs57677715	A	0.0122	Yes	SERPINA1	Distant-pQTL	Other.intergenic.region	NA	1.592e-08	2.601
19	440598	rs79628497	T	0.01394	Yes	MYO1B	Distant-pQTL	Intron	NA	1.565e-09	0.1322
10	134742522	rs115217552	T	0.01045	Yes	BHMT	Distant-pQTL	Intron	NA	1.797e-08	8.754
12	109937534	rs7298565	G	0.4268	No	MMAB	Local-pQTL	Neighbor.gene.exon	NA	3.027e-11	0.01822
14	84050483	rs114808606	C	0.01394	Yes	GGH	Distant-pQTL	Other.intergenic.region	NA	9.382e-12	0.09361
6	52724146	rs11759734	G	0.3659	No	GSTA2	Local-pQTL	Neighbor.gene.intron	NA	3.713e-25	0.5519
10	53765229	rs7071412	A	0.0331	No	COPS5	Distant-pQTL	Intron	NA	9.868e-09	0.005795
4	100055173	rs7672728	G	0.2474	Yes	VCL	Distant-pQTL	Intron	NA	2.445e-31	-0.3049
10	108969878	rs144585141	G	0.01568	Yes	CTSS	Distant-pQTL	Other.intergenic.region	NA	1.145e-08	0.01048
19	37367005	rs75024795	T	0.01045	No	SERPINF1	Distant-pQTL	Intron	NA	1.567e-09	0.02427
18	72957621	rs141391367	A	0.0122	No	LRRC59	Distant-pQTL	Intron	TF_binding_site	3.387e-10	0.1161
5	72863285	rs57497378	G	0.0122	Yes	SDHA	Distant-pQTL	Noncoding.exon	TF_binding_site;promoter	2.418e-10	0.2335
12	109995097	rs888192	A	0.4268	No	MMAB	Local-pQTL	Intron	NA	3.027e-11	0.01822
2	191165429	rs60469543	T	0.2422	Yes	HIBCH	Local-pQTL	Intron	NA	4.651e-15	-0.167
4	133240009	rs1021694	A	0.0122	Yes	EPHX1	Distant-pQTL	Other.intergenic.region	NA	6.947e-09	5.025
8	3028149	rs12056500	C	0.01045	Yes	PRDX3	Distant-pQTL	Intron	NA	2.877e-08	1.582
19	37360812	rs140749348	C	0.01045	No	ITIH4	Distant-pQTL	Intron	NA	2.566e-08	0.04952
12	109879689	rs397808237	T	0.3554	No	MMAB	Local-pQTL	Neighbor.gene.intron	NA	2.284e-17	-0.02316
11	17423920	rs113719324	T	0.01568	Yes	MPO	Distant-pQTL	Intron	NA	8.274e-10	0.1108
12	6023716	rs117060086	T	0.03136	Yes	RAB7A	Distant-pQTL	Intron	NA	1.524e-08	0.0375
17	18284262	rs570145	G	0.399	No	SHMT1	Local-pQTL	Neighbor.gene.exon	TF_binding_site;CTCF_binding_site	4.991e-11	-0.5466
22	24240340	rs5760093	G	0.3031	Yes	DDT	Local-pQTL	Promoter.flanking.region	TF_binding_site;promoter_flanking_region	9.358e-18	0.7725
1	153506480	rs146473781	G	0.0122	Yes	CLIC4	Distant-pQTL	Promoter	TF_binding_site;CTCF_binding_site;promoter	2.854e-08	-0.03404
12	109930497	rs61941592	A	0.1882	No	MMAB	Local-pQTL	Neighbor.gene.exon	NA	7.418e-33	-0.03833
12	122295335	rs1154510	T	0.1185	No	HPD	Local-pQTL	CDS	TF_binding_site	4.287e-09	-0.7762
11	82149019	rs151033805	C	0.01045	Yes	LTF	Distant-pQTL	Intron	NA	9.096e-21	0.5568
12	109973273	rs2058807	T	0.4268	No	MMAB	Local-pQTL	Neighbor.gene.exon	NA	3.027e-11	0.01822
4	100274157	rs4147541	C	0.3049	Yes	SERPINC1	Distant-pQTL	UTR	TF_binding_site;promoter	5.007e-26	0.005303
10	102502035	rs117440655	T	0.0122	Yes	DPYSL2	Distant-pQTL	Intron	NA	2.616e-08	0.2429
22	24234172	rs738806	A	0.2561	Yes	DDT	Local-pQTL	Neighbor.gene.intron	NA	6.867e-16	0.7752
11	40326367	rs7934161	T	0.0122	No	MACROD1	Distant-pQTL	Intron	NA	1.936e-08	-0.01158
6	36644755	rs36228198	A	0.0122	Yes	PSMD1	Distant-pQTL	Intron	TF_binding_site	2.117e-09	-0.0795
21	46888469	rs17004775	G	0.0122	No	FDXR	Distant-pQTL	CDS	NA	1.99e-08	0.02879
9	86896169	rs79594825	T	0.01045	No	CES2	Distant-pQTL	Intron	NA	2.721e-08	0.4072
12	109876128	rs10850141	T	0.3676	Yes	MMAB	Local-pQTL	Neighbor.gene.intron	NA	1.907e-12	-0.01921
14	42073137	rs1118860	A	0.0122	No	CES2	Distant-pQTL	Promoter	promoter	1.063e-08	0.3482
3	141275221	rs80073246	A	0.01394	No	ATOX1	Distant-pQTL	Intron	NA	1.64e-08	0.02205
1	8298557	rs72635742	A	0.02962	Yes	CTSB	Distant-pQTL	Promoter.flanking.region	TF_binding_site;promoter_flanking_region	2.642e-08	0.3652
4	3187928	rs113401608	G	0.02439	No	LBP	Distant-pQTL	Intron	NA	2.399e-08	0.02506
20	25403152	rs7274585	C	0.01045	No	COL18A1	Distant-pQTL	Enhancer	TF_binding_site;enhancer	6.587e-13	-0.2072
3	104743605	rs72991234	G	0.02265	No	BPNT1	Distant-pQTL	Other.intergenic.region	NA	2.16e-09	0.03088
1	36200234	rs620296	A	0.01394	No	SDHB	Distant-pQTL	Intron	NA	1.634e-08	0.2019
4	100047373	rs29001224	A	0.2474	No	VCL	Distant-pQTL	Intron	NA	2.445e-31	-0.3049
13	73887111	rs4885090	T	0.1359	Yes	GCLM	Distant-pQTL	Other.intergenic.region	NA	2.663e-08	-0.002605
3	49808618	rs7652179	A	0.1568	No	GMPPB	Local-pQTL	Promoter.flanking.region	TF_binding_site;promoter_flanking_region	4.022e-09	0.02393
5	14773317	rs116017108	A	0.0122	Yes	PRPS2	Distant-pQTL	Intron	NA	1.355e-10	0.1552
11	47204848	rs77675579	T	0.08885	Yes	CIITA	Distant-pQTL	UTR	NA	2.569e-08	0.1756
1	203170625	rs80220799	G	0.01394	Yes	CLU	Distant-pQTL	Other.intergenic.region	NA	7.136e-09	-0.05832
2	73920271	rs111234372	G	0.01045	Yes	SDHB	Distant-pQTL	Other.intergenic.region	NA	1.669e-08	0.1529
6	169423662	rs77982516	A	0.0122	Yes	IGKC	Distant-pQTL	Other.intergenic.region	NA	1.561e-17	5.921
22	24270777	rs5996635	C	0.176	No	DDT	Local-pQTL	Neighbor.gene.exon	NA	8.859e-11	0.7691
2	3686436	rs13409985	C	0.02265	Yes	MTHFS	Distant-pQTL	Intron	NA	2.187e-08	-0.04352
14	77856045	rs138078120	C	0.01045	No	GSTZ1	Local-pQTL	Neighbor.gene.intron	NA	1.471e-08	0.2366
8	18662625	rs73595761	G	0.01394	Yes	NNT	Distant-pQTL	Intron	NA	2.909e-08	0.3214
8	90972395	rs12550313	C	0.338	No	PSMD4	Distant-pQTL	Intron	NA	1.437e-11	-0.1067
8	5378509	rs116102590	A	0.01394	No	NPC2	Distant-pQTL	Other.intergenic.region	NA	1.65e-12	0.118
5	113617538	rs34922122	T	0.0122	Yes	CCDC58	Distant-pQTL	Intron	NA	3.123e-13	0.01571
22	24269358	rs1892714	C	0.176	No	MIF	Local-pQTL	Neighbor.gene.exon	NA	2.549e-14	0.5179
7	151354233	rs1335063112	G	0.01045	Yes	ME1	Distant-pQTL	Intron	NA	3.159e-10	0.1103
6	15194309	rs146899032	C	0.01394	No	PEA15	Distant-pQTL	Other.intergenic.region	NA	1.248e-08	0.007335
10	113269909	rs113817682	G	0.0122	Yes	PIPOX	Distant-pQTL	Other.intergenic.region	NA	1.804e-08	0.4027
20	25341836	rs112454913	G	0.01045	No	COL18A1	Distant-pQTL	Intron	NA	6.587e-13	-0.2072
12	109941450	rs66778424	A	0.1882	No	MMAB	Local-pQTL	Neighbor.gene.intron	NA	7.418e-33	-0.03833
18	69884264	rs11874408	C	0.01742	Yes	CCDC58	Distant-pQTL	Other.intergenic.region	NA	1.586e-16	0.01687
21	46886829	rs79773774	T	0.0122	No	FDXR	Distant-pQTL	Promoter.flanking.region	TF_binding_site;promoter_flanking_region	1.99e-08	0.02879
8	14486839	rs73664412	C	0.02091	Yes	GALE	Distant-pQTL	Intron	NA	1.816e-08	-0.1239
9	13322390	rs202036616	AT	0.01045	No	HSPH1	Distant-pQTL	Other.intergenic.region	NA	2.023e-08	0.07678
13	113379627	rs73576465	G	0.01045	No	GCLC	Distant-pQTL	Intron	TF_binding_site	1.157e-08	-0.1344
10	11797196	rs7070299	A	0.0331	No	ABAT	Distant-pQTL	Intron	NA	2.306e-09	1.493
12	6040061	rs112803957	A	0.04355	No	ACO2	Distant-pQTL	Intron	NA	2.479e-08	0.2889
9	140798770	rs397933960	GTA	0.1045	No	DDX3X	Distant-pQTL	Intron	NA	2.334e-08	-0.01494
2	171272376	rs114428457	G	0.03484	Yes	CYP3A5	Distant-pQTL	Intron	NA	1.537e-08	0.06857
3	99448906	rs73860462	T	0.01045	No	SERPINA1	Distant-pQTL	Intron	NA	2.674e-09	2.922
2	153823077	rs115838820	T	0.01394	Yes	NUDT5	Distant-pQTL	Other.intergenic.region	NA	9.208e-09	0.139
9	76360329	rs78086295	A	0.01916	Yes	KRT8	Distant-pQTL	Other.intergenic.region	NA	1.807e-09	4.185
6	116489266	rs371321633	T	0.01045	Yes	CYP3A4	Distant-pQTL	Intron	NA	4.344e-09	1.439
1	104780640	rs6659967	G	0.03833	Yes	HPX	Distant-pQTL	Other.intergenic.region	NA	1.657e-09	0.3295
3	14939506	rs60413292	T	0.01568	No	AKR1D1	Distant-pQTL	CDS	NA	1.436e-08	0.611
10	23780829	rs76732104	T	0.0122	No	GLDC	Distant-pQTL	Other.intergenic.region	NA	5.788e-09	3.514
[truncated: 4,157 more rows]
