# Supplementary material for: Genome-wide pQTL analysis of protein expression regulatory networks in the human liver
Source: BMC Biol. 2020 Aug 10;18:97. doi: 10.1186/s12915-020-00830-3 (PMC7418398; doi:10.1186/s12915-020-00830-3)
Supplement: Supplementary file 8 — Additional file 8: Data file S3. Genome hotspots for p/eQTL identified in the human livers. [file 12915_2020_830_MOESM8_ESM.xlsx]

## Sheet: pQTL Hotspots
Hotspots	Chromosome	Start Position	End Position	Length	Local-pQTL Assocation	Distant-pQTL Assocation	pQTL-associated Proteins	Annotation
1	1	31802942	31842320	39379	0	4	CAPN2;CNN2;	focal adhesion;
2	1	36184975	37000256	815282	0	32	SLC25A3;VDAC2;SLC25A13;SDHB;SLC25A5;VDAC1;UGT2B15;	mitochondrion;mitochondrial inner membrane;protein binding;
3	1	88351511	88351605	95	0	8	PLPBP;AARS;RAD23B;USP14;	cytosol;
4	1	116092477	116096653	4177	0	10	ATIC;APRT;	cytosol;extracellular exosome;
5	1	209561973	209566028	4056	0	8	HBG1;HBD;	organic acid binding;oxygen binding;hemoglobin complex;blood coagulation;haptoglobin-hemoglobin complex;cellular oxidant detoxification;haptoglobin binding;peroxidase activity;heme binding;hydrogen peroxide catabolic process;oxygen transport;cytosol;oxygen carrier activity;metal ion binding;
6	1	233382507	233400702	18196	0	18	EHHADH;AGXT;	peroxisome;cytosol;peroxisomal matrix;protein targeting to peroxisome;protein binding;
7	2	5205062	5227316	22255	0	18	LDHA;GDI2;	cytosol;membrane;extracellular exosome;protein binding;
8	2	23791024	23905881	114858	0	5	EPHX1;CYP2E1;	endoplasmic reticulum membrane;xenobiotic metabolic process;
9	2	44544115	44584776	40662	0	3	ECI2;HSD17B11;	cytosol;
10	2	173657381	173750046	92666	0	14	TAGLN;FHL1;	muscle organ development;cytoplasm;protein binding;
11	2	190452249	190452250	2	0	4	SDHB;VDAC1;	mitochondrion;plasma membrane;protein binding;
12	3	43597224	43632076	34853	0	10	SLC25A13;VDAC1;	mitochondrion;identical protein binding;
13	3	58849291	58983179	133889	0	6	ABHD10;PCCA;PCCB;FXN;	mitochondrion;mitochondrial matrix;cytosol;protein binding;
14	3	116530834	117311058	780225	0	3	HNRNPH3;HBG1;HBD;	organic acid binding;oxygen binding;hemoglobin complex;haptoglobin-hemoglobin complex;blood coagulation;cellular oxidant detoxification;haptoglobin binding;peroxidase activity;hydrogen peroxide catabolic process;heme binding;oxygen carrier activity;cytosol;oxygen transport;protein binding;metal ion binding;
15	4	43203385	43211742	8358	0	10	EMILIN2;HP;	protein binding;extracellular region;
16	4	43803735	43906556	102822	0	14	NARS;TGM2;	cytosol;extracellular exosome;
17	4	100138538	100229410	90873	0	17	S100A11;SERPINC1;	extracellular exosome;extracellular space;protein binding;extracellular region;
18	4	100238998	100322786	83789	0	154	S100A11;SERPINC1;	extracellular exosome;extracellular space;protein binding;extracellular region;
19	4	131800499	131982699	182201	0	7	ECI2;HBD;PRDX2;	hydrogen peroxide catabolic process;cytosol;protein binding;
20	4	133240009	133258518	18510	0	8	EPHX1;UGT2B15;	xenobiotic metabolic process;endoplasmic reticulum membrane;integral component of membrane;
21	5	14773317	14778923	5607	0	4	PRPS1;PRPS2;	magnesium ion binding;ATP binding;phosphorylation;5-phosphoribose 1-diphosphate biosynthetic process;nucleotide biosynthetic process;protein homodimerization activity;identical protein binding;nucleoside metabolic process;ribose phosphate diphosphokinase activity;ribonucleoside monophosphate biosynthetic process;cytoplasm;protein binding;purine nucleotide biosynthetic process;kinase activity;ribo…
22	5	45320127	46298172	978046	0	13	STAT1;USP5;	cytosol;protein binding;
23	5	72863285	72867921	4637	0	24	SDHB;SLC25A5;VDAC1;SDHA;ETFDH;HADHB;VDAC2;SLC25A13;	mitochondrion;mitochondrial inner membrane;protein binding;
24	5	78316476	78346769	30294	26	0	BHMT;BHMT2;	S-adenosylmethionine metabolic process;extracellular exosome;betaine-homocysteine S-methyltransferase activity;amino-acid betaine metabolic process;L-methionine salvage;cytosol;sulfur amino acid metabolic process;zinc ion binding;
25	5	157012034	157081815	69782	0	6	ECI2;TTN;CA1;HBD;HBG1;	cytosol;protein binding;
26	6	145392004	145423991	31988	0	2	SHMT2;SBDS;	nucleus;cytoplasm;protein binding;
27	7	2740896	2770983	30088	0	4	EMILIN2;HP;LRG1;	biological_process;tertiary granule lumen;extracellular exosome;extracellular space;neutrophil degranulation;specific granule lumen;protein binding;extracellular region;
28	7	112811774	112815126	3353	0	8	ANP32A;LCP1;	perinuclear region of cytoplasm;cytoplasm;
29	7	138135582	138281355	145774	0	11	CORO1A;RAC2;	actin filament organization;cell migration;cytosol;lamellipodium;extracellular exosome;actin cytoskeleton organization;cytoplasm;plasma membrane;phagocytic vesicle membrane;actin filament;protein binding;
30	8	78096839	78432234	335396	0	3	AGXT;ACOX1;	peroxisome;cytosol;peroxisomal matrix;protein targeting to peroxisome;intracellular membrane-bounded organelle;
31	8	82053112	82146273	93162	0	5	FKBP4;HYOU1;	ATP binding;extracellular exosome;protein binding;
32	8	90970862	90972395	1534	3	3	PSMD4;DECR1;	nucleoplasm;nucleus;cytosol;
33	8	90989323	91160946	171624	26	27	PSMD4;DECR1;	nucleoplasm;nucleus;cytosol;
34	9	80764635	81083481	318847	0	4	PRDX3;SBDS;	cytosol;cytoplasm;protein binding;
35	10	22747294	22781280	33987	0	6	ALDH4A1;ABAT;	mitochondrial matrix;
36	10	104833048	105042722	209675	0	8	FDPS;MVD;ACAT2;HMGCS1;	cytosol;regulation of cholesterol biosynthetic process;cholesterol biosynthetic process;cytoplasm;
37	11	117368182	117649038	280857	0	6	NME8;HBG1;HBD;	organic acid binding;oxygen binding;hemoglobin complex;haptoglobin-hemoglobin complex;blood coagulation;cellular oxidant detoxification;haptoglobin binding;peroxidase activity;hydrogen peroxide catabolic process;heme binding;oxygen carrier activity;cytosol;oxygen transport;metal ion binding;
38	11	128192380	128208913	16534	0	6	RAB21;GRPEL1;	NA
39	12	6039882	6061559	21678	0	24	CS;DLST;ACO2;GCN1;HSPD1;	mitochondrion;cytosol;membrane;RNA binding;tricarboxylic acid cycle;mitochondrial matrix;
40	12	27436744	28090065	653322	0	3	NIPSNAP1;TOMM70;	mitochondrion;protein binding;
41	12	54797328	54803711	6384	0	16	YWHAE;ATIC;	cytosol;membrane;extracellular exosome;cadherin binding;cerebral cortex development;plasma membrane;
42	12	117283027	117436890	153864	0	35	TAGLN2;CLIC1;GARS;CNN3;	cytosol;extracellular exosome;protein binding;
43	13	46850629	46852068	1440	0	4	AK1;PSME1;	cytosol;extracellular exosome;
44	13	104580689	104606186	25498	0	4	GSTK1;HINT2;	mitochondrion;
45	14	74037680	74053846	16167	3	0	ACOT1;ACOT2;	acyl-CoA metabolic process;very long-chain fatty acid metabolic process;myristoyl-CoA hydrolase activity;acyl-CoA hydrolase activity;cytosol;palmitoyl-CoA hydrolase activity;fatty acid metabolic process;long-chain fatty acid metabolic process;carboxylic ester hydrolase activity;
46	15	34056763	34057464	702	0	4	EMILIN2;HP;	protein binding;extracellular region;
47	15	59535701	60488495	952795	0	9	RAB14;CALR;SLC25A5;	perinuclear region of cytoplasm;membrane;extracellular exosome;RNA binding;ubiquitin protein ligase binding;protein binding;positive regulation of cell population proliferation;nucleus;cytosol;
48	17	40996656	41057670	61015	0	5	EMILIN2;HP;	protein binding;extracellular region;
49	18	61366644	61409460	42817	0	21	LDHB;GSN;	cytosol;extracellular exosome;cytoplasm;protein binding;
50	19	37358965	37367005	8041	0	12	SERPINF1;ITIH4;	collagen-containing extracellular matrix;extracellular exosome;serine-type endopeptidase inhibitor activity;protein binding;negative regulation of endopeptidase activity;extracellular region;
51	22	24237463	24240340	2878	4	0	DDT;MIF;	positive regulation of tumor necrosis factor production;positive regulation of ERK1 and ERK2 cascade;dopachrome isomerase activity;phenylpyruvate tautomerase activity;cytokine receptor binding;negative regulation of macrophage chemotaxis;extracellular exosome;extracellular space;cytoplasm;
52	22	24268120	24271299	3180	40	0	DDT;MIF;	positive regulation of tumor necrosis factor production;positive regulation of ERK1 and ERK2 cascade;dopachrome isomerase activity;phenylpyruvate tautomerase activity;cytokine receptor binding;negative regulation of macrophage chemotaxis;extracellular exosome;extracellular space;cytoplasm;
53	22	25781394	25781897	504	0	33	ATP5PO;ATP5F1D;ATP5PB;ETFDH;MPC1;ATP5MG;SLC25A13;MTCH2;ATP5F1B;ATP5F1A;ATP5PD;MPC2;	mitochondrion;ATPase activity;cristae formation;mitochondrial inner membrane;transmembrane transporter activity;proton-transporting ATP synthase activity, rotational mechanism;mitochondrial proton-transporting ATP synthase complex;ATP biosynthetic process;mitochondrial ATP synthesis coupled proton transport;
#Note:pQTL for H3F3A, CSE1L, LYZ, HIST1H4A, KRT9 and KRT1 were removed from results due to the concern of inflation.

## Sheet: eQTL Hotspots
Hotspots	Chromosome	Start Position	End Position	Length	eQTL Assocation	eQTL-associated Genes	Annotation
1	1	110260742	110294577	33836	6	GSTM1;GSTM3	nitrobenzene metabolic process;cellular detoxification of nitrogen compound;intercellular bridge;glutathione transferase activity;glutathione metabolic process;protein homodimerization activity;glutathione binding;xenobiotic catabolic process;enzyme binding;cytoplasm;cytosol;glutathione derivative biosynthetic process;
2	3	39447594	40428938	981345	76	RPSA;RPL14	structural constituent of ribosome;extracellular exosome;nuclear-transcribed mRNA catabolic process, nonsense-mediated decay;RNA binding;translation;viral transcription;cytosol;protein binding;translational initiation;SRP-dependent cotranslational protein targeting to membrane;membrane;
3	3	100334256	101534326	1200071	67	RPL24;TFG	cytoplasm;cytosol;protein binding;
4	4	154573735	155481289	907555	3	FGG;FGB	platelet degranulation;platelet aggregation;platelet alpha granule;positive regulation of ERK1 and ERK2 cascade;plasminogen activation;cell adhesion molecule binding;protein polymerization;positive regulation of substrate adhesion-dependent cell spreading;collagen-containing extracellular matrix;plasma membrane;blood coagulation, fibrin clot formation;fibrinogen complex;positive regulation of het…
5	6	52610584	52739537	128954	15	GSTA2;GSTA1	extracellular exosome;xenobiotic metabolic process;cytosol;glutathione transferase activity;glutathione metabolic process;glutathione derivative biosynthetic process;epithelial cell differentiation;
6	7	94909495	95026229	116735	12	PON3;PON1	lipoxygenase pathway;acyl-L-homoserine-lactone lactonohydrolase activity;aromatic compound catabolic process;extracellular exosome;carboxylic acid catabolic process;extracellular space;aryldialkylphosphatase activity;protein homodimerization activity;intracellular membrane-bounded organelle;arylesterase activity;response to toxic substance;extracellular region;dephosphorylation;
7	12	56354272	56535251	180980	12	PA2G4;RPS26	membrane;extracellular exosome;RNA binding;protein binding;
8	17	7208197	7360110	151914	5	EIF4A1;EIF5A	nucleus;cytosol;membrane;RNA binding;cytoplasm;protein binding;
9	17	73762562	74311343	548782	16	PRPSAP1;GALK1	cytoplasm;
10	19	39994711	40594660	599950	3	RPS16;PSMC4	nucleoplasm;cytosol;membrane;protein binding;
11	21	37419038	37518362	99325	3	CBR3;CBR1	oxidation-reduction process;cytosol;carbonyl reductase (NADPH) activity;
12	22	24237463	24240340	2878	2	DDT;MIF	positive regulation of tumor necrosis factor production;positive regulation of ERK1 and ERK2 cascade;dopachrome isomerase activity;phenylpyruvate tautomerase activity;cytokine receptor binding;negative regulation of macrophage chemotaxis;extracellular exosome;extracellular space;cytoplasm;
