# Supplementary material for: Genome-wide pQTL analysis of protein expression regulatory networks in the human liver
Source: BMC Biol. 2020 Aug 10;18:97. doi: 10.1186/s12915-020-00830-3 (PMC7418398; doi:10.1186/s12915-020-00830-3)
Supplement: Supplementary file 10 — Additional file 10: Data file S4. Regulators of hepatic proteins predicted by genomic enrichment analysis of pQTL variants. Predicted regulators include protein coding genes and non-coding RNA genes. [file 12915_2020_830_MOESM10_ESM.xlsx]

## Sheet: Sheet1
Protein	Regulator	Genomic region significantly enriched with pQTL variants
DECR1	NBN	UTR;Exon;Intron;CDS
EPHX1	ALPK1	Intron
GALT	AP000424.1	Intron
MTHFS	BX470102.1	Intron
SERPINA1	COL8A1	Intron
KRT2	METTL25	Intron
PKM	ULK1	Exon;CDS
BHMT2	DMGDH	UTR;Exon;Intron;CDS
SULT2A1	AC007389.3	Intron
LDHB	LCMT1	UTR;Exon
FDXR	TMEM266	Intron
CES2	SLC28A3	Intron
HIBADH	DOCK5	CDS
MPST	MPST	Intron
ACSM5	ACSM5	Intron
FERMT2	MCC	Intron
SERPINC1	ADH1C	UTR;Exon;Intron;CDS
ANXA1	LINC00939	Intron
CPT2	NANOGP8	Exon;CDS
SUCLA2	BX005132.1	Intron
MMAB	UBE3B	UTR;Exon;Intron
GARS	SLC12A6	UTR;Exon
GSTO1	GSTO1	Exon;CDS
WARS	APP	Intron
SULT1A1	ATP2A1	Intron
LUM	PAPPA	Intron
OAT	LRRC4C	Intron
MIF	AP000350.2	Exon;Intron
GCDH	SYCE2	Intron
GSTT2B	MIF	UTR;Exon
HIBCH	HIBCH	Exon;Intron;CDS
ACSM2B	CPS1	Intron
MYO1B	ANK2	Intron
PYCARD	AFAP1L2	CDS
C11orf54	TAF1D	Intron
ENO1	RFX2	Intron
SH3BGRL	AL137024.1	Intron
GSTZ1	POMT2	Intron
TMSB4X	INPP5F	UTR;Exon;CDS
MAP4	AKR1B1	UTR;Exon;CDS
PSMB4	PSMB4	Exon;CDS
HPD	HPD	UTR
RPS9	SLC27A1	Intron
CYP3A5	LYPD6	Intron
SLC25A3	CLSPN	Intron
HPX	RNF103-CHMP3	Intron
PSMB4	SELENBP1	Intron
ITIH4	ZNF345	Intron
SULT1A1	ATXN2L	Intron
PSMD5	FBXW2	Intron
SLC25A5	UTP15	Intron
ATP5L	LRP5L	Intron
RHOC	LINC01376	Intron
EIF2B1	SOX6	Intron
ATIC	AC079313.1	Exon;Intron
HSPE1	CASS4	Exon;CDS
BPNT1	PPP3CA	Intron
PSMD4	DECR1	Intron
WARS	MED18	Intron
ERAP1	AC008906.1	Exon
ME1	WNT5B	UTR;Exon
SHMT1	EVPLL	Exon;Intron;CDS
CALR	LINC01800	Exon
PARVA	LDB2	Intron
PTGR1	C5orf38	Exon
LMNA	KANSL1	Intron
SEPT11	ZC3HC1	Intron
ETHE1	PHLDB3	UTR;Exon;Intron
SPTAN1	AL356272.1	Intron
SND1	SLC25A21	Intron
USP5	DDX60	Intron
CIITA	RASA1	Intron
CORO1A	GID8	Intron
GALM	GALM	Intron
TAGLN	RAPGEF4	Intron
GSTM3	GSTM5	UTR;Exon;Intron
MPO	DNAJA4	Exon
AOC3	NEGR1	Intron
MGMT	AL445426.1	Intron
TTN	PSMC5	UTR
CNN2	LDB2	Intron
HEXA	AC016924.1	Intron
IGHG2	ICA1	Intron
HPD	AC069503.2	Intron;CDS
HPX	CHMP3	Intron
CNN2	AL645941.2	Intron
ALDH6A1	USP22	Intron
SPRYD4	AFMID	Exon;CDS
SEPT11	HMGCR	UTR
GSTP1	IVNS1ABP	UTR;Exon
TTR	PLCG1-AS1	Intron
APRT	AC013652.1	Intron
SERPINA1	AL162725.2	Intron
CLIC1	AC083806.2	Exon
ARHGDIB	AC106900.1	Intron
PREP	OR10AH1P	Intron
SLC25A13	LRP5L	Intron
ANP32A	ZFP91-CNTF	UTR;Exon
CAPNS1	LIG1	UTR;Exon;CDS
KATNAL2	ACTL8	Intron
FGG	ITPK1	Intron
JAK3	CERS2	Exon;CDS
CORO1A	IVNS1ABP	UTR;Exon
ANP32A	ITPK1	Intron
DUSP3	ATP11A	Intron
GSTZ1	SAMD15	Intron
HADHB	UTP15	Exon;Intron
ATIC	ITGA5	Exon;Intron
LBP	HTT	Intron
DECR1	CALB1	Intron
GNPNAT1	AL139317.5	Intron
ETFDH	UTP15	Exon;Intron
GRPEL1	AC016526.2	Intron
RPS3A	SLC27A1	Intron
GATM	B4GALT4	Intron
HSD17B11	PREPL	Intron
MIF	MIF-AS1	Exon
AGT	PLXNA4	Intron
CES2	AL356134.1	Intron
TARS	AC020663.1	Intron
GLUL	MUC20-OT1	Intron
HNRNPH3	CSMD1	Intron
KRT2	CCDC59	CDS
APRT	C15orf53	Intron
MYH9	ZYX	Exon;CDS
ATP5F1B	LRP5L	Intron
DDT	MIF-AS1	Exon;Intron
SEPT11	FCRL4	Intron
CYP3A4	FRK	Exon;CDS
PEA15	AL137024.1	Intron
SERPINA1	DLGAP2	Intron
AGT	FAM19A1	Intron
SBDS	UNC13B	UTR
SEPT11	ALX1	Exon;CDS
MIF	MIF	UTR
SPTAN1	ISPD-AS1	Intron
EMILIN2	DYNLT1	Exon
UCHL3	LRRC4C	UTR;Exon;Intron
PRDX3	LINC01090	Intron
CTSS	CNTNAP5	Intron
EPHX2	EPHX2	Exon;Intron;CDS
VDAC1	CLSPN	Intron
GYG2	GNAT3	Intron
MYO1B	XRCC4	Intron
TTN	AL158210.2	Intron
PRDX3	HGS	Intron
EMILIN2	RYR3	Intron
CTSD	NCAPD3	UTR;Exon;CDS
FBP2	RAD23B	Intron
AGXT2	ERCC6	UTR
CKB	CNTN5	Intron
ME1	NRXN1	Intron
CYP3A5	TSPAN32	Exon;CDS
CAPN2	LDB2	Intron
ACO1	NALCN-AS1	Intron
NQO2	LINC01011	Exon
PRDX5	LINC02107	Intron
ATP5F1	LRP5L	Intron
HP	G6PC	UTR;Exon
TAGLN	LIG1	UTR;Exon;CDS
NUCB1	AC007448.4	Intron
TAGLN2	FBXW8	Intron
ANP32A	AP003557.1	Exon;Intron
NPC2	NCAPD3	UTR;Exon;CDS
GMFB	AC137579.2	Intron
MDH2	MED9	Intron
HSD17B13	AC108516.1	Intron
AKR1C3	MOAP1	Exon;CDS
FDXR	COL18A1	Exon;Intron;CDS
TKFC	RASGRF2	Intron
FDXR	ENPP7P8	Intron
RAD23B	PKN2-AS1	Intron
PON1	PLCB1	Intron
AGT	TTF2	Exon;CDS
CRYZ	CRYZ	Intron;CDS
CRK	AC012363.2	Intron
RPS13	SLC27A1	Intron
PRPS1	ANKH	Intron
ALDH5A1	ALDH5A1	CDS
PCCA	NPHP3-ACAD11	UTR;Exon;CDS
SDHB	PTPRM	Intron
EIF3K	SYT1	UTR;Exon
SHMT2	FILIP1	Intron
TKT	DSCAM	Exon;CDS
ARSA	SLC16A5	UTR;Exon
SHMT1	MYO15A	Exon;CDS
GLDC	CPS1	UTR;Exon;CDS
CPT2	FAM217A	Intron
GCN1	ANO2	Intron
NAGA	GSK3B	Intron
ARG1	DNASE1	UTR;Exon
SHMT1	TOP3A	Intron
HAAO	HAAO	Exon;Intron;CDS
CTSD	PDCD2	UTR;Intron
AGXT2	DNAJC21	Intron
GATM	BARX2	Exon
GALE	AL591485.1	Intron
CNN2	FABP3	Exon;CDS
CYP2A6	PGPEP1L	UTR;Exon
ACTN4	AF127936.2	Exon
ACADS	AC069234.3	Intron
SAMHD1	SLC36A1	Intron
MTCH2	AC004944.1	Exon
CPQ	AL049833.2	Intron
EIF4G1	AC023593.1	Intron
FHL1	HLA-DMA	Intron
VDAC1	C1orf216	UTR;Exon
PTMA	FAM181A-AS1	Intron
MYL6	GSK3B	Intron
PSMB6	GALC	Intron
LTF	LINC02074	Intron
PRDX3	BACH1-IT2	Intron
RAB14	CNGB1	Intron
AKR1C2	SNTA1	Intron
PSMB6	RORA	Intron
PRELP	LDB2	Intron
GARS	AC083806.2	Exon
GNPNAT1	STYX	Intron
PGD	FAM166B	Exon;CDS
IGHG2	MIR5688	Exon
VDAC2	UTP15	Exon;Intron
RMDN3	PDHX	Intron
GPX4	LINC01698	Intron
CPT2	C1orf123	Exon;CDS
USP5	MAML2	Exon;CDS
MCCC2	CYP8B1	Exon;CDS
PSMD14	BX470102.1	Intron
ANP32A	OR5B3	Intron
EMILIN2	G6PC	UTR;Exon
APOC1	FTSJ3	UTR;Exon
MACROD1	CELF2	Intron
FHL1	TASP1	Intron
RPL7A	SLC27A1	Intron
BPNT1	AC069410.1	Intron
HP	RYR3	Intron
BHMT	DMGDH	UTR;Exon;Intron;CDS
PCCB	C3orf67	UTR;Exon
PRSS1	ZNF154	Exon;CDS
CCT2	AKT3	Intron
PLD3	NPAP1	UTR;Exon;CDS
ANP32A	COL8A1	Intron
SCLY	ESPNL	Intron
BPHL	AL031963.1	Intron
FGA	ITPK1	Intron
HBG1	EBI3	Intron
DDX3X	CACNA1B	Intron
CAST	AC051619.5	Exon
PON1	PCID2	Intron
LPP	LIG1	UTR;Exon;CDS
TTN	SGMS2	UTR;Exon
B2M	RIOX2	Intron
VDAC1	ANO10	Intron;CDS
CALD1	LIG1	UTR;Exon;CDS
GSTM3	GSTM3	Intron
CYP3A4	TSPAN32	Exon;CDS
EMILIN2	JAM3	UTR;Exon
NUCB2	OR13C4	Exon;CDS
MYO1B	ECEL1	Exon;CDS
FTH1	CCDC85A	Intron
AARS	PKN2-AS1	Intron
DDAH2	DDAH1	UTR;Exon;Intron
LBP	MC2R	Intron
ANP32A	SLC16A5	UTR;Exon
CFL2	ATP11A	Intron
EPHX1	KLHL29	Intron
PCK1	RND1	Exon
C4B	AC093423.3	Intron
NAGA	RYR2	Intron
CTSS	AP003123.1	Exon
ITIH4	MAGI2	Intron
EHHADH	PCNX2	Intron;CDS
HAAO	MTA3	Intron
BHMT	CFAP46	Intron
DDAH1	BCL10	UTR;Exon
PSMC2	AC006974.1	Intron
TKFC	CKMT2-AS1	Intron
F2	EDIL3	Exon;CDS
CAPN2	LIG1	UTR;Exon;CDS
PSMD4	NBN	UTR;Exon;Intron;CDS
HSPD1	ANO2	Intron
ACSF2	MIF4GD	UTR;Exon;CDS
RAB14	CCDC61	UTR;Exon;CDS
ANXA2	PRDM15	UTR;Exon;Intron
GRPEL1	GPATCH2L	Intron
FERMT2	ENPP6	Intron
RAB14	SLC35F4	Intron
HBD	AC093831.1	Intron
SAT2	SHBG	UTR;Exon;Intron
AMACR	TRAF6	Intron
GARS	FBXW8	Intron
YWHAE	AC079313.1	Exon;Intron
SEPT11	AC009468.2	Intron
SERPINA3	SPATA31C1	Intron
DCN	POP1	UTR;Exon
HAL	LRMDA	Intron
AOC3	SCML4	Intron
GSTT2B	CHST10	UTR;Exon
SPTAN1	ISPD	Intron
PON1	PDCD1LG2	UTR;Exon
PNP	PNP	UTR;Exon;CDS
CYB5R3	AC093503.1	Intron
HAO1	GRM4	Intron
HP	AOC2	Exon;CDS
MPO	KHDRBS2	Intron
KATNAL2	ABO	Exon;Intron;CDS
KRT2	AC089998.2	Intron
MMAB	MMAB	UTR;Exon;Intron;CDS
GSTZ1	NOXRED1	Intron
AGXT2	KIAA1109	Intron
LRRC59	ACSBG2	Intron
NME8	EPG5	CDS
VDAC1	UTP15	Intron
MDH2	ACP7	UTR;Exon
FAH	FAH	Exon;CDS
HP	GNA12	CDS
FBP2	FBP1	Exon;CDS
PSMB4	POGZ	Intron
S100A11	ADH1C	UTR;Exon;Intron;CDS
TTN	FTSJ3	UTR
S100A11	AP002026.1	Intron
HBD	LINC01698	Intron
ERAP1	ERAP1	UTR;Exon;Intron;CDS
CYP3A5	FRK	Exon;CDS
CYB5A	LINC01579	Intron
HP	AC111198.1	Intron
FERMT2	LINC01358	Intron
ACADS	PRKD1	Intron
COMT	COMT	CDS
IGHG2	IL6ST	Intron
ACLY	MACF1	Intron
DECR2	RAB11FIP3	Intron
MACROD1	LRRC4C	Intron
TAGLN	AL645941.2	Intron
IGHA2	SALL4P7	Exon
YWHAE	AC079313.2	Intron
AKR1C2	VPS13C	UTR;Exon
ACSM2B	RANBP3	Exon
NME8	DSCAML1	Intron
ACTG1	AC139149.1	Intron
TTN	AL392086.3	Intron
C5	EPHB4	UTR;Exon;CDS
NQO2	NQO2	Intron;CDS
ARHGDIA	IVNS1ABP	UTR;Exon
PCCB	C3orf67-AS1	Intron
TSN	LDB2	Intron
PEPD	BICDL1	Intron
EIF4A2	AP000785.2	Intron
HSPA6	BCHE	Exon;CDS
EMILIN2	AMZ1	Intron
HINT1	ATP11A	Intron
HPD	WDR66	Exon;Intron
PRTN3	HIP1R	Intron
SERPINA3	GLRB	Intron
RBP1	PAPPA	Intron
CYP27A1	ANO10	Exon;Intron;CDS
PFKL	CDKN1A	Intron
AKR1A1	NASP	Intron
S100A9	SMYD3	Intron
CYP3A4	LYPD6	Intron
QPRT	AC009086.2	Intron
MAP4	INPP5F	UTR;Exon;CDS
SERPINA1	HERPUD2	Intron
RAC2	SVOPL	UTR;Exon
CNN2	JAKMIP2	Intron
GSTA2	GSTA10P	Intron
COL18A1	GINS1	Intron
DDB1	SIL1	Exon;CDS
CLIC4	BX470102.1	Intron
GCLC	ATP11A	Intron
SCLY	UBE2F-SCLY	UTR;Exon;Intron
CES2	SLC4A3	Exon;CDS
RBMX	EPC2	Intron
ALDH16A1	NTM	Intron
TNC	AC103760.1	Exon
PCCA	NPHP3	UTR;Exon;CDS
PTGR1	PTGR1	UTR;Exon;Intron
GSTT1	AP000350.6	Exon
MPST	TST	Intron
SERPINF1	ITPK1	Intron
ACO2	ANO2	Intron
COL6A3	LINC01543	Exon
SERPINC1	AP002026.1	Intron
ACTG1	ACTG1	Intron
CORO1B	HECW1	Intron
CSTA	PI4K2B	Intron
MMAB	KCTD10	UTR;Exon;Intron;CDS
HINT2	WWP2	Exon;Intron
GALE	MROH5	Intron
EIF3K	ATP11A	Intron
CNN3	LIG1	UTR;Exon;CDS
DDT	AP000350.2	Exon;Intron
MYL6	AL589740.1	Intron
ENOSF1	ENOSF1	Intron
RPL32	SLC27A1	Intron
GSTT2B	AP000350.4	Intron
AOC3	AL359715.1	Intron
RPL30	EEF1D	Exon
SULT2A1	AC007389.5	Exon
PRDX3	BACH1-AS1	Intron
HMOX1	GP2	UTR;Exon;Intron
CIITA	PACSIN3	UTR;Exon
ACADM	NPAS3	Intron
RHOA	ATP11A	Intron
ACSM2B	GSE1	Intron
MPC2	LRP5L	Intron
GALT	AP000424.2	Intron
TKT	ACTL8	Intron
SDHB	AC004944.1	Exon
SULT1A1	AC133550.2	Exon
AGXT	PCNX2	Exon;Intron;CDS
PKM	TAF3	Intron
PYCARD	IVNS1ABP	UTR;Exon
MGMT	SGK1	Intron
PPP1R7	GGT5	Exon;CDS
TAGLN	PAPPA	Intron
FTH1	AC007744.1	Intron
NIPSNAP1	LINC01090	Intron
LRG1	ING3	Intron
ACLY	NMT2	Intron
CYP2D6	TCF20	Intron
LGALS1	TMC1	Exon;CDS
FKBP4	PITPNB	Intron
MMAB	MVK	UTR;Exon;Intron
MT1H	PAX5	Intron
ATP5F1A	LRP5L	Intron
ETFDH	AC004944.1	Exon
TPMT	NHLRC1	UTR;Exon
CNN3	AC083806.2	Exon
PON1	ZNF366	Intron
TAGLN2	AC127164.1	Intron
BDH1	ANO10	Exon;Intron;CDS
NUDT5	GGT5	Exon;CDS
GNMT	PEX6	UTR;Exon;Intron;CDS
CYP2D6	SEPT3	UTR;Exon
DDT	AP000350.4	Intron
SLC25A5	MYO1E	Intron
SERPINF1	PTPRJ	Intron
SLC25A13	ANO10	Intron;CDS
TXNL1	AC098617.1	Intron
HSD17B13	HSD17B13	Intron
NQO2	AL133351.1	Intron
RIDA	TSHZ1	UTR;Exon
PTMA	FAM181A	Exon;CDS
SEPT7	LDB2	Intron
HEXA	SLC16A5	UTR;Exon
PLPBP	PKN2-AS1	Intron
HSPA8	AC137579.2	Intron
SERPINA1	RYR3	Intron
HBG1	LINC01698	Intron
TTC38	GTSE1-DT	Exon
MACROD1	ATP11A	Intron
SLC25A13	CLSPN	Intron
NNT	TNKS	Intron
ENOSF1	YES1	UTR;Exon
FH	PDGFD	Intron
GLDC	LRP5L	Intron
HEXB	SLC16A5	UTR;Exon
AOC3	GPR108	UTR;Exon;CDS
TXNRD1	ACTL8	Intron
PRDX5	ATP11A	Intron
ALDH5A1	PCDH9	Intron
ME1	SLC6A12	Exon;CDS
CORO1A	LRRC52	Intron
CALD1	LMTK3	Intron
HBD	TRPM5	UTR;Exon
CYP3A5	PLEKHG7	Intron
RMDN3	TYR	Intron
CSTA	DLEU1	Intron
USP5	NHSL1	CDS
APRT	CDK14	Intron
ANP32A	PRELID2	Intron
GYG2	KCTD18	Exon;CDS
CYP3A4	PEX11G	Intron
HIBCH	INPP1	UTR;Exon;Intron;CDS
OAT	MRPS30	CDS
RPL8	SLC27A1	Intron
STAT1	LCP1	Intron
MMAB	MYO1H	Exon;Intron;CDS
SEPT11	AC073320.1	Intron
PSMD4	CALB1	Intron
CPT2	CPT2	UTR;CDS
GALE	SGCZ	Intron
ORM2	ALKBH1	Exon
RNASE2	PAX2	Exon
GPX4	NKAIN2	Intron
ORM1	AOC2	Exon;CDS
RNASE2	NDUFAF2	Intron
NIPSNAP1	EXOC4	Exon;Intron;CDS
ALDH5A1	AC138207.8	Intron
LUM	LDB2	Intron
ORM1	SPATA31C1	Intron
FHL1	AL645941.2	Intron
A2M	PTGS1	Intron
ACLY	DOK6	Exon
PLD3	RIPK1	Exon;CDS
ATP5O	LRP5L	Intron
AK1	ALG9-IT1	Intron
SLC25A3	AC004944.1	Exon
CYP2D6	PHETA2	Exon;CDS
FXN	SS18L1	Intron
LDHB	SERPINB11	Intron
BLVRB	TTLL11	Intron
ADHFE1	PLEKHB2	Intron
ADHFE1	RRS1-AS1	Intron
IGHG2	CADM2	Intron
DDAH2	AL078459.1	Intron
IGHG1	DPYD	CDS
SLC25A13	UTP15	Exon;Intron
GSTZ1	VIPAS39	Intron
HEBP1	VDR	Intron
RNPEP	RNPEP	Exon;Intron;CDS
ABCB6	ULK1	Exon;CDS
GSN	SERPINB11	Intron
ACO1	AL117329.1	Exon
PRPS2	ANKH	Intron
FXN	C3orf67	UTR;Exon;CDS
GPNMB	TMEM14A	Exon;CDS
AK1	ALG9	Intron
MANF	ACTL8	Intron
MT1H	FBXL17	Intron
PCCB	NPHP3-ACAD11	UTR;Exon;CDS
RAC2	TRIM24	Intron
COQ9	RORA	Intron
PTGR1	ZNF483	Intron
SPTAN1	SCGB2B2	Intron
ACSM2B	GPR107	Intron
SLC25A5	AC004944.1	Exon
SEPT11	POM121L2	Intron
PRPS1	AL158163.2	Exon
IGHG1	WDR18	Intron
AMBP	RBM28	Exon;CDS
ABAT	ECHDC3	UTR;Exon;Intron;CDS
DHTKD1	NRCAM	Intron
GNPNAT1	AL139317.1	Intron
FAHD1	RBFOX1	Intron
S100A9	LINC00664	Exon
AP1B1	LPP	Intron
PBLD	PBLD	UTR;Exon;Intron
DCN	LDB2	Intron
TMSB10	LINC01476	Intron
GLUL	HSPA14	UTR;Exon;CDS
PSMD3	MROH5	Intron
RPL30	AC067930.6	Exon
AP1G2	AL356272.1	Intron
TPM4	AKR1B1	UTR;Exon;CDS
FHL1	RAPGEF4	Intron
ERAP1	AC009126.1	Intron
AMBP	BMP6	Intron
ACOT1	PTPRT	Intron
ENOSF1	TYMS	Intron
LRG1	TMED8	UTR;Exon
WARS	LINC01448	Intron
EIF2B1	PIK3R4	Intron
LRG1	ANGPT1	Intron
SAR1A	CDKN1A	Intron
ORM2	COL8A1	Intron
ACSM2B	AL807761.4	Intron
CNN3	FBXW8	Intron
TPMT	TPMT	Exon;Intron;CDS
ALDOA	MED18	Intron
OAT	ISL1	UTR;Exon
SAT2	SAT2	UTR;Exon;CDS
CCDC58	GNAI1	Intron
SHMT1	AC087164.1	Intron
APRT	GCNT2	Intron
AMBP	SATB1-AS1	Intron
PCCA	C3orf67-AS1	Intron
RMDN3	MUSK	Intron
GMPPB	IP6K1	Intron
CLIC1	FBXW8	Intron
F2	ATP8B4	Intron
CSTA	AC104662.2	Intron
SHMT1	KRT17P5	Intron
GYG2	CD36	Intron
EMILIN2	AC111198.1	Intron
SAR1B	CDKN1A	Intron
GSTT1	SLC2A11	Exon
CKB	LDB2	Intron
CRK	GGT5	Exon;CDS
XYLB	XYLB	Exon;CDS
PCK1	HIST1H2BC	Intron
MIF	AP000350.6	Exon
NPC2	CSMD1	Intron
GCDH	GCDH	Intron
F2	RNU6-725P	Exon
GCKR	EPN2	Intron
KATNAL2	ACSBG2	Intron
DECR2	NME4	Intron
AGXT	CNIH3	Intron
CPT2	AL606760.2	Exon
VDAC2	C1orf216	UTR;Exon
ME1	LINC01090	Intron
C9orf64	NKAIN2	Intron
AKR1B10	SHBG	UTR;Exon
ANP32A	CNTF	CDS
SAT2	CD68	CDS
ACSL4	ATL2	Intron
TAGLN	HLA-DMA	Intron
SHMT1	AL353997.2	Exon;Intron
UGT2B15	CLSPN	Intron
NNT	PSD3	Intron
FLNA	LDB2	Intron
DCN	FAM71B	Exon;CDS
PLS3	RXRA	UTR;Exon
GK2	EIPR1	Exon;Intron
LRRC59	RFX2	Exon;Intron
LRG1	GNA12	CDS
ENO1	ACSBG2	Intron
CYP2C8	AC010235.1	Intron
SULT1A1	CLN6	CDS
CALR	OR2G6	UTR
HSPA6	SLC7A11	Exon;CDS
DDB1	PKN2-AS1	Intron
VCL	ADH6	UTR;Intron
GSTT2B	AGTR1	Intron
ALDH16A1	STAG1	Intron
PRPS1	BBIP1	Exon;CDS
SFPQ	LAMC2	Exon;CDS
ACSS3	ZNF155	Intron
SCLY	SCLY	UTR;Exon;Intron;CDS
AK1	AP001781.2	Intron
FGB	ITPK1	Intron
DDAH1	DDAH1	UTR;Exon;Intron
IGKV4-1	DPYD	CDS
SULT1A1	SGF29	Intron
SERPINA3	AC093325.1	Exon
EIF2B1	COL4A2	Intron
GSTA2	GSTA6P	Intron
ACADS	ACADS	Exon;CDS
TXNL1	SLC30A10	Intron
MLYCD	PLXNA4	Intron
SDHB	UTP15	Exon;Intron
CNN2	HLA-DMA	Intron
GPNMB	ADGRE2	CDS
LIPA	AC134698.5	Exon
SDHB	CLSPN	Intron
TARS	C16orf71	Exon;CDS
FGA	AL157886.1	Intron
AFMID	AFMID	Exon;CDS
ALDH5A1	PIEZO2	Intron
ATP5H	LRP5L	Intron
GPX4	CSMD1	Intron
HIBCH	C2orf88	CDS
ARSA	ARSA	UTR;Exon
COL18A1	GNAI1	Intron
NIT1	NIT1	UTR;Exon
SBDS	AGFG2	Intron
DLST	VWF	Intron
CCDC58	PCDHB13	Exon;CDS
ACLY	RPP38	Intron
ENO1	CERS3	Intron
DUSP3	FAM19A1	Intron
GSTA2	GSTA11P	Intron
GSTZ1	NGB	UTR;Exon
SERPINA3	MED13L	Intron
SDS	AC019294.2	Intron
DHTKD1	DHTKD1	Exon;Intron;CDS
VDAC2	CLSPN	Intron
MPC1	LRP5L	Intron
S100A13	SLC26A4	Intron
S100A11	ADH1B	UTR;Exon;Intron
AGXT2	AGXT2	UTR;Exon;Intron;CDS
ACSM5	AC137056.1	Intron
TPT1	CEP162	Exon;Intron;CDS
AKR1B10	DCC	Intron
DPYSL2	LIG1	UTR;Exon;CDS
SERPINF1	ZNF345	Intron
PRDX2	DPYD	CDS
CYB5R3	PPP5D1	Exon;Intron;CDS
MTCH2	LRP5L	Intron
BPNT1	CDH18	Intron
VCL	ADH5	UTR;Exon;Intron
ATIC	AC079313.2	Intron
MYL6	ZYX	Exon;CDS
PBDC1	GNAQ	Intron
RPS26	PITPNB	Intron
EMILIN2	AL136307.1	Intron
LRG1	LINC02316	Exon
S100A4	IVNS1ABP	UTR;Exon
HACL1	HACL1	UTR;Exon;Intron;CDS
C11orf54	AP001273.2	Intron
LRRC59	TSHZ1	Intron
ETFDH	LRP5L	Intron
CNDP2	CNDP2	UTR;Exon;Intron;CDS
CLYBL	ZNF155	Intron
DECR2	DECR2	Exon;Intron;CDS
BPHL	BPHL	Intron
FGA	CNTNAP5	Intron
UMPS	CDKN1A	Intron
ABAT	RORA	Intron
GSTA2	GSTA2	Exon;Intron;CDS
SEPT11	TET3	CDS
YWHAE	ITGA5	Exon;Intron
LONP1	CXCL12	UTR;Exon;CDS
AKR1B10	RARB	Intron
SLC25A5	CLSPN	Intron
PCCB	NPHP3	UTR;Exon;CDS
FKBP1A	TAF3	Intron
CYB5A	LINC01581	Intron
CSTA	ANKRD35	Exon;CDS
GCDH	FARSA	Exon
DLST	ANO2	Intron
PRDX2	EBI3	Intron
CES2	ZFHX4	Intron
SULT1A1	SH2B1	UTR;Exon;Intron;CDS
ISOC2	OOSP1	Intron
AKR7A3	CDH23	Intron
SPTAN1	ST18	Exon
VAPB	AC011487.2	Exon
HRG	MIR4300HG	Intron
GSN	TAF3	Intron
EIF2B1	TPM1	UTR;Exon
NUCB2	AL450426.1	Intron
VCL	AP002026.1	Exon;Intron
ATP5F1D	LRP5L	Intron
RAB21	LINC02233	Intron
SERPINC1	ADH1B	UTR;Exon;Intron
ANP32A	LPXN	Intron
LDHB	PLPP3	Intron
DECR1	DECR1	Intron
CORO1A	TRIM24	Intron
RAB11B	ATP11A	Intron
AGXT	COLEC12	Intron
CAPN2	FABP3	Exon;CDS
RTN4	LINC01346	Intron
LDHB	PRKAA2	Intron
CYP3A5	PEX11G	Intron
DBI	DBI	UTR;Exon
PCCA	C3orf67	UTR;Exon
CYB5R3	CALM3	UTR;Exon
EMILIN2	GNA12	CDS
RAB14	TULP4	Intron
PNPO	PNPO	UTR;Exon;CDS
MACF1	CES1	Exon;CDS
PTGR1	AL135787.1	Intron
LDHB	LIG1	UTR;Exon;CDS
ABHD10	C3orf67	UTR;Exon;CDS
FKBP1A	LDB2	Intron
VCL	METAP1	Intron
MIF	AP000350.4	Intron
MYO1B	SHC2	Intron
CES2	AL121821.1	Intron
CIITA	AMBRA1	Intron
UCHL3	ATP11A	Intron
CA1	SOX30	Intron
PTMA	INPP5F	UTR;Exon;CDS
HIBADH	AC245884.6	Exon
BPNT1	TOB1	UTR;Exon
ATOX1	RASA2	Intron
SELENBP1	AC078881.1	Intron
ACADS	UNC119B	UTR;Exon
PSMD12	CDKN1A	Intron
PSMD14	LINC02035	Exon
SBDS	PPIF	Exon;CDS
RAB21	AC105213.1	Intron
SERPINF1	COL8A1	Intron
ERAP1	CAST	UTR;Exon;Intron
NPC2	FHIT	Intron
EPHA6	AL590483.1	Intron
GGH	GPR37	Exon;CDS
USP14	PKN2-AS1	Intron
ALDH5A1	AC138207.6	Intron
VCL	ADH4	UTR;Exon;Intron;CDS
COL18A1	ABHD12	Intron
SDHA	UTP15	Exon;Intron
PGM1	PGM1	UTR;Exon;Intron;CDS
AKR1A1	AKR1A1	Exon;CDS
RAB14	AL590004.3	Exon
ALDH7A1	ARHGAP19-SLIT1	Exon
LIPA	POTEA	Exon;Intron;CDS
ARSA	RYR2	Intron
SERPINA3	UNC79	CDS
TOMM70	STK38L	Intron
ECHDC3	ECHDC3	Exon;CDS
AHNAK	INPP5F	UTR;Exon;CDS
DDB1	PRDM5	UTR;Intron
APOC1	PSMC5	UTR;Exon
AGRN	HTT	Exon;Intron
LTF	ATP10D	Intron
PKM	MED18	Intron
NCL	ERVMER61-1	Intron
GSTA2	GSTA1	UTR;Exon
YARS	IP6K3	Exon;CDS
NIPSNAP1	ANO2	Intron
ABCB6	HABP2	Exon;CDS
GSTT1	AP000350.4	Intron
JAK3	SETDB1	UTR;Exon
FKBP1A	MED18	Intron
CPQ	NASP	UTR;Exon
DDT	AP000350.6	Exon
KATNAL2	RFX2	Intron
CORO1A	AL157714.2	Intron
GGH	ACTL8	Intron
CP	DPYD	CDS
SLC25A5	OR2T34	Exon;CDS
VIM	AC103760.1	Exon;Intron
BPNT1	AC094103.1	Exon
ALDH5A1	ART3	Intron
AKR1D1	FGD5	Exon;Intron;CDS
DDAH1	AL078459.1	Intron
CYP2D6	WBP2NL	Intron
GSTM3	AL158847.1	Intron
IGKC	DPYD	CDS
EHHADH	CD300LF	UTR;Exon
