# Supplementary material for: Genome-wide pQTL analysis of protein expression regulatory networks in the human liver
Source: BMC Biol. 2020 Aug 10;18:97. doi: 10.1186/s12915-020-00830-3 (PMC7418398; doi:10.1186/s12915-020-00830-3)
Supplement: Supplementary file 11 — Additional file 11: Data file S5. Interactions among pQTL variants, proteins, and traits. The pQTL variant-protein interactions were discovered by pQTL analysis. The variant-trait interactions were obtained from the GWAS Catalog, ClinVar and PharmGKB databases. The protein-trait interactions were discovered by the integrated pQTL and trait-variants analysis. [file 12915_2020_830_MOESM11_ESM.xlsx]

## Sheet: Sheet1
Rs Number	Protein	Trait	Literature.Gene
rs34391943	PCCA	Nephronophthisis	NPHP3
rs34391943	PCCA	Meckel-Gruber syndrome	NPHP3
rs34391943	PCCA	Renal-hepatic-pancreatic dysplasia	NPHP3
rs991316	S100A11	Hypertension	ADH7
rs741702	GCDH	Red blood cell traits	SYCE2, CALR, FARSA
rs2749097	PGM1	Alcohol consumption (transferrin glycosylation)	PGM1
rs35145546	MMAB	Methylmalonic acidemia	MMAB
rs2269238	PGM1	Congenital disorder of glycosylation	PGM1
rs2269238	PGM1	Congenital disorder of glycosylation type 1t	PGM1
rs27524	ERAP1	Psoriasis	ERAP1
rs27524	ERAP1	Hodgkin's lymphoma	ERAP1
rs1062753	CYP2D6	Response to serotonin reuptake inhibitors in major depressive disorder (plasma drug and metabolite levels)	SEPT, LOC100132273, LOC388906, CYP2D6
rs2229542	TPM4	Blood protein levels	AKR1B1
rs397714540	MMAB	Hyperimmunoglobulin D with periodic fever	MVK
rs397714540	MMAB	Mevalonic aciduria	MVK
rs9593	MMAB	Methylmalonic acidemia	MMAB
rs9593	MMAB	Methylmalonic aciduria cblB type	MMAB
rs2241208	MMAB	HDL cholesterol	MMAB, MVK
rs30187	ERAP1	Ankylosing spondylitis	ERAP1
rs904095	S100A11	Alcohol dependence	ADH1C
rs2741342	EPHX2	Alzheimer's disease or family history of Alzheimer's disease	NR
rs2338104	MMAB	HDL cholesterol	MVK, MMAB
rs1799822	CPT2	Carnitine palmitoyltransferase II deficiency, infantile	CPT2
rs1799822	CPT2	Carnitine palmitoyltransferase II deficiency, lethal neonatal	CPT2
rs1799822	CPT2	Carnitine palmitoyltransferase II deficiency	CPT2
rs1799958	ACADS	Serum metabolite ratios in chronic kidney disease	ACADS
rs1799958	ACADS	Deficiency of butyryl-CoA dehydrogenase	ACADS
rs7498665	SULT1A1	Waist circumference	SH2B1
rs7498665	SULT1A1	Body mass index	ATP2A1, SH2B1
rs7498665	SULT1A1	Weight	ATP2A1, SH2B1
rs7498665	SULT1A1	Obesity	SH2B1
rs7498665	SULT1A1	Body mass index	SH2B1
rs1129187	GNMT	Alzheimer's disease in APOE e4+ carriers	PEX6
rs1129187	GNMT	Zellweger syndrome	PEX6
rs2612091	ENOSF1	capecitabine - Toxicity/ADR	ENOSF1
rs16876394	BHMT	Blood metabolite levels	BHMT
rs13160562	ERAP1	Alcohol dependence	CAST, ERAP1
rs12065473	SFPQ	Epidermolysis bullosa, junctional	LAMC2
rs1884139	DDAH1	Symmetrical dimethylarginine levels	DDAH1
rs7694379	HSD17B13	Platelet count	HSD17B13
rs1728918	GCKR	Crohn's disease	UCN
rs1728918	GCKR	Age-related diseases, mortality and associated endophenotypes	NR
rs1728918	GCKR	Serum metabolite levels	intergenic
rs1728918	GCKR	Age-related disease endophenotypes	NR
rs142645936	CTSD	Zellweger syndrome	PEX2
rs1063045	PSMD4	Microcephaly, normal intelligence and immunodeficiency	NBN
rs1063045	PSMD4	Hereditary cancer-predisposing syndrome	NBN
rs1799807	HSPA6	Postanesthetic apnea	BCHE
rs1799807	HSPA6	Deficiency of butyrylcholine esterase	BCHE
rs1799807	HSPA6	succinylcholine - Toxicity/ADR	BCHE
rs6532798	VCL	Alcohol dependence	ADH4
rs12206204	PCK1	Bilirubin levels	HIST1H2BC
rs61854888	ORM2	Parental longevity (combined parental age at death)	NR
rs9901675	SAT2	methylphenidate - Efficacy	FXR2
rs9901675	SAT2	Sex hormone-binding globulin levels	SHBG
rs2234744	PSMD4	Hereditary cancer-predisposing syndrome	NBN
rs1662051	S100A11	Alcohol dependence	ADH1C
rs2066938	ACADS	Blood metabolite levels	ACADS
rs2066938	ACADS	Serum metabolite levels	ACADS, MLEC, UNC119B
rs2066938	ACADS	Metabolic traits	ACADS
rs37369	AGXT2	Symmetrical dimethylarginine levels	AGXT2
rs37369	AGXT2	Serum dimethylarginine levels (asymmetric/symetric ratio)	AGXT2
rs37369	AGXT2	Urinary metabolites	AGXT2
rs37369	AGXT2	Urinary metabolites (H-NMR features)	AGXT2
rs37369	AGXT2	Beta-aminoisobutyric aciduria	AGXT2
rs37369	AGXT2	Metabolite levels	AGXT2
rs30380	ERAP1	Cerebrospinal fluid biomarker levels	NR
rs149692285	SULT1A1	Neuronal ceroid lipofuscinosis	CLN6
rs149692285	SULT1A1	Ceroid lipofuscinosis neuronal 6	CLN6
rs34921355	MMAB	Methylmalonic acidemia	MMAB
rs76754353	FDXR	Knobloch syndrome 1	COL18A1
rs72688441	AKR1A1	Blood protein levels	AKR1A1
rs40200	AGXT2	Urinary metabolites (H-NMR features)	AGXT2
rs34391943	PCCB	Nephronophthisis	NPHP3
rs34391943	PCCB	Meckel-Gruber syndrome	NPHP3
rs34391943	PCCB	Renal-hepatic-pancreatic dysplasia	NPHP3
rs1154510	HPD	4-Alpha-hydroxyphenylpyruvate hydroxylase deficiency	HPD
rs1154510	HPD	4-Hydroxyphenylpyruvate dioxygenase deficiency	HPD
rs17004775	FDXR	Knobloch syndrome 1	COL18A1
rs4253230	AGXT2	Macular degeneration	ERCC6
rs4253230	AGXT2	Cerebrooculofacioskeletal Syndrome	ERCC6
rs4253230	AGXT2	Cockayne syndrome	ERCC6
rs1142345	TPMT	mercaptopurine - Dosage,Toxicity/ADR	TPMT
rs1142345	TPMT	cisplatin - Efficacy	TPMT
rs1142345	TPMT	Thiopurine methyltransferase deficiency	TPMT
rs1142345	TPMT	cyclophosphamide - Efficacy	TPMT
rs1142345	TPMT	cisplatin - Toxicity/ADR	TPMT
rs1142345	TPMT	Thiopurine methyltransferase activity in acute lymphoblastic leukemia patients treated with mercaptopurines	TPMT
rs3816183	HAAO	Hypospadias	HAAO
rs1126671	VCL	Alcohol dependence	ADH4
rs1662051	SERPINC1	Alcohol dependence	ADH1C
rs2769264	PSMB4	Blood trace element (Cu levels)	PSMB4, POGZ, SELENBP1
rs877710	MMAB	Methylmalonic acidemia	MMAB
rs1800460	TPMT	Thiopurine methyltransferase deficiency	TPMT
rs1800460	TPMT	cisplatin - Toxicity/ADR	TPMT
rs698	SERPINC1	Alcohol dependence	ADH1C
rs698	SERPINC1	cisplatin - Efficacy	ADH1C
rs698	SERPINC1	cyclophosphamide - Efficacy	ADH1C
rs1129186	GNMT	Zellweger syndrome	PEX6
rs17004776	FDXR	Knobloch syndrome 1	COL18A1
rs991316	SERPINC1	Hypertension	ADH7
rs79866114	SERPINA3	General cognitive ability	NR
rs1042026	S100A11	Esophageal cancer (alcohol interaction)	ADH1B
rs3888190	SULT1A1	Hip circumference	ATP2A1
rs3888190	SULT1A1	olanzapine - Toxicity/ADR	SH2B1
rs3888190	SULT1A1	Body mass index (joint analysis main effects and smoking interaction)	ATP2A1
rs3888190	SULT1A1	valproic acid - Toxicity/ADR	SH2B1
rs3888190	SULT1A1	mirtazapine - Toxicity/ADR	SH2B1
rs3888190	SULT1A1	aripiprazole - Toxicity/ADR	SH2B1
rs3888190	SULT1A1	quetiapine - Toxicity/ADR	SH2B1
rs3888190	SULT1A1	risperidone - Toxicity/ADR	SH2B1
rs3888190	SULT1A1	amisulpride - Toxicity/ADR	SH2B1
rs3888190	SULT1A1	lithium - Toxicity/ADR	SH2B1
rs3888190	SULT1A1	Body mass index	NR
rs3888190	SULT1A1	Body mass index	ATP2A1
rs3888190	SULT1A1	clozapine - Toxicity/ADR	SH2B1
rs3888190	SULT1A1	BMI (adjusted for smoking behaviour)	ATP2A1
rs3888190	SULT1A1	Body mass index	ATP2A1, ATP2A1-AS1
rs3888190	SULT1A1	paliperidone - Toxicity/ADR	SH2B1
rs3888190	SULT1A1	BMI in non-smokers	ATP2A1
rs1805794	DECR1	Microcephaly, normal intelligence and immunodeficiency	NBN
rs1805794	DECR1	Hereditary cancer-predisposing syndrome	NBN
rs2269241	PGM1	Type 1 diabetes	PGM1
rs4148883	VCL	Alcohol dependence	LOC100507053
rs7025814	GART	Marles Greenberg Persaud syndrome	FREM1
rs2216405	GLDC	Metabolic traits	CPS1
rs2216405	GLDC	Serum metabolite levels	intergenic
rs1042026	SERPINC1	Esophageal cancer (alcohol interaction)	ADH1B
rs2269233	PGM1	Blood protein levels	NR
rs4788102	SULT1A1	Body mass index (joint analysis main effects and physical activity interaction)	SH2B1
rs4788102	SULT1A1	Body mass index in physically active individuals	SH2B1
rs4788102	SULT1A1	Body mass index	SH2B1
rs698	S100A11	Alcohol dependence	ADH1C
rs698	S100A11	cisplatin - Efficacy	ADH1C
rs698	S100A11	cyclophosphamide - Efficacy	ADH1C
rs2229542	MAP4	Blood protein levels	AKR1B1
rs10949480	TPMT	Lafora disease	NHLRC1
rs1143684	NQO2	doxorubicin - Efficacy	NQO2
rs1143684	NQO2	cyclophosphamide - Efficacy	NQO2
rs199897247	SLC9A3R1	Corneal fragility keratoglobus, blue sclerae AND joint hypermobility	ZNF469
rs115800498	DDB1	Marinesco-Sjögren syndrome	SIL1
rs1769259	FBP2	Fructose-biphosphatase deficiency	FBP1
rs888194	MMAB	Neuroticism	intergenic
rs4680	COMT	Antiinflammatory agents - Other	COMT
rs4680	COMT	morphine - Dosage,Efficacy	COMT
rs4680	COMT	antipsychotics - Toxicity/ADR	COMT
rs4680	COMT	methadone - Dosage,Efficacy	COMT
rs4680	COMT	Analgesics - Other	COMT
rs4680	COMT	venlafaxine - Efficacy	COMT
rs4680	COMT	opioids - Other	COMT
rs4680	COMT	paroxetine - Efficacy	COMT
rs4680	COMT	nicotine - Efficacy	COMT
rs4680	COMT	clozapine - Efficacy	COMT
rs4680	COMT	haloperidol - Toxicity/ADR	COMT
rs4680	COMT	opioids - Dosage,Efficacy	COMT
rs4680	COMT	nicotine response - Efficacy	COMT
rs4680	COMT	sumatriptan - Other	COMT
rs4680	COMT	Blood metabolite levels	COMT
rs4680	COMT	Ergot alkaloids - Other	COMT
rs4680	COMT	Serum metabolite levels	COMT
rs4680	COMT	sufentanil - Dosage,Efficacy	COMT
rs4680	COMT	entacapone - Efficacy	COMT
rs4680	COMT	fluvoxamine - Efficacy	COMT
rs4680	COMT	oxycodone - Dosage,Efficacy	COMT
rs4680	COMT	tramadol - Dosage,Efficacy	COMT
rs4680	COMT	antipsychotics - Other	COMT
rs4680	COMT	CATECHOL-O-METHYLTRANSFERASE POLYMORPHISM	COMT
rs4680	COMT	non-steroids - Other	COMT
rs7962217	DLST	von Willebrand disorder	VWF
rs3931660	TPMT	mercaptopurine - Other	TPMT
rs1047891	GLDC	Metabolite levels (small molecules and protein measures)	CPS1
rs1047891	GLDC	Glomerular filtration rate (creatinine)	CPS1
rs1047891	GLDC	Plasma homocysteine levels (post-methionine load test)	CPS1
rs1047891	GLDC	Mean corpuscular volume	CPS1
rs1047891	GLDC	Alanine transaminase levels	CPS1
rs1047891	GLDC	Urinary albumin excretion (no hypertensive medication)	CPS1
rs1047891	GLDC	Serum metabolite concentrations in chronic kidney disease	CPS1
rs1047891	GLDC	Congenital hyperammonemia, type I	CPS1
rs1047891	GLDC	HDL cholesterol	CPS1
rs1047891	GLDC	Platelet count	CPS1
rs1047891	GLDC	Mean platelet volume	CPS1
rs1047891	GLDC	Mean corpuscular hemoglobin	CPS1
rs1063045	DECR1	Microcephaly, normal intelligence and immunodeficiency	NBN
rs1063045	DECR1	Hereditary cancer-predisposing syndrome	NBN
rs8294	PGM1	Congenital disorder of glycosylation	PGM1
rs8294	PGM1	Congenital disorder of glycosylation type 1t	PGM1
rs7956536	MMAB	Polymyositis	UBE3B, MMAB
rs141043166	OAT	Glycogen storage disease type III	AGL
rs1693482	SERPINC1	Alcohol dependence	ADH1C
rs118048115	GGH	Alzheimer's disease (cognitive decline)	PPAPDC1A
rs2637125	SULT2A1	Sex hormone levels	SULT2A1
rs2637125	SULT2A1	Dehydroepiandrosterone sulphate levels	SULT2A1
rs1229978	S100A11	Alcohol dependence	intergenic
rs11208257	PGM1	Congenital disorder of glycosylation	PGM1
rs11208257	PGM1	Congenital disorder of glycosylation type 1t	PGM1
rs17058153	LGALS1	Nonsyndromic Hearing Loss, Recessive	TMC1
rs17058153	LGALS1	Nonsyndromic Hearing Loss, Dominant	TMC1
rs113815715	LMNA	MAPT-Related Spectrum Disorders	KANSL1;MAPT
rs113815715	LMNA	Syndromic intellectual disability	KANSL1;MAPT
rs27434	ERAP1	Ankylosing spondylitis	ERAP1
rs1789924	S100A11	Oral cavity and pharyngeal cancer	ADH1C
rs1789924	S100A11	Alcohol dependence	ADH1C
rs1130650	PNP	Purine-nucleoside phosphorylase deficiency	PNP
rs1789911	SERPINC1	Alcohol dependence	ADH1C
rs76148908	FDXR	Knobloch syndrome 1	COL18A1
rs17679445	PNPO	Pyridoxal 5'-phosphate-dependent epilepsy	PNPO
rs17679445	PNPO	Seizures	PNPO
rs10161126	MMAB	alendronate - Efficacy	MVK
rs11085824	GCDH	Mean corpuscular volume	NR
rs11085824	GCDH	Mean corpuscular hemoglobin	NR
rs11085824	GCDH	Mean corpuscular hemoglobin concentration	GCDH, KLF1, AD000092.3
rs11085824	GCDH	Mean corpuscular hemoglobin	GCDH
rs11085824	GCDH	Red blood cell count	NR
rs1789924	SERPINC1	Oral cavity and pharyngeal cancer	ADH1C
rs1789924	SERPINC1	Alcohol dependence	ADH1C
rs11555096	FAH	Fumarylacetoacetase pseudodeficiency	FAH
rs11555096	FAH	Tyrosinemia type I	FAH
rs11555096	FAH	Blood protein levels	FAH
rs904095	SERPINC1	Alcohol dependence	ADH1C
rs27432	ERAP1	Psoriasis	ERAP1
rs27432	ERAP1	Psoriasis vulgaris	ERAP1
rs1049564	PNP	Interferon alpha levels in systemic lupus erythematosus	PNP, TMEM55B, GAFA1
rs1049564	PNP	Purine-nucleoside phosphorylase deficiency	PNP
rs1049564	PNP	NUCLEOSIDE PHOSPHORYLASE POLYMORPHISM	PNP
rs3957356	GSTA2	cyclophosphamide - Efficacy	GSTA1
rs61742945	VDAC1	Autosomal recessive cerebellar ataxia	ANO10
rs37370	AGXT2	Asymmetrical dimethylarginine levels	intergenic
rs11608355	MMAB	Neuroticism	intergenic
rs17527406	ARSA	Gait speed in old age	UQCC2, MNF1, M19
rs1229978	SERPINC1	Alcohol dependence	intergenic
rs715	GLDC	Metabolite levels	CPS1
rs715	GLDC	Fibrinogen	CPS1
rs715	GLDC	Fibrinogen levels	CPS1
rs715	GLDC	Body mass index	CPS1
rs715	GLDC	Congenital hyperammonemia, type I	CPS1
rs715	GLDC	Plateletcrit	CPS1
rs715	GLDC	Eosinophil percentage of white cells	CPS1
rs715	GLDC	Creatinine levels	CPS1
rs715	GLDC	Blood metabolite levels	CPS1
rs715	GLDC	Glomerular filtration rate	CPS1
rs715	GLDC	Betaine levels in individuals undergoing cardiac evaluation	CPS1
rs715	GLDC	Macular telangiectasia type 2	CPS1
rs715	GLDC	Urinary metabolites	CPS1
rs715	GLDC	Amino acid levels	CPS1, ACADL
rs715	GLDC	Eosinophil percentage of granulocytes	CPS1
rs2760118	ALDH5A1	methadone - Efficacy	ALDH5A1
rs2760118	ALDH5A1	Succinate-semialdehyde dehydrogenase deficiency	ALDH5A1
rs2234744	DECR1	Hereditary cancer-predisposing syndrome	NBN
rs7314056	HPD	Urinary metabolites (H-NMR features)	PSMD9
rs1126670	VCL	Alcohol dependence	ADH4
rs854800	SHMT1	Nonsyndromic Hearing Loss, Recessive	MYO15A
rs9607868	CYP2D6	Intelligence	NR
rs1801160	PRDX2	fluorouracil - Toxicity/ADR,Metabolism/PK	DPYD
rs1801160	PRDX2	s 1 (combination) - Toxicity/ADR,Metabolism/PK	DPYD
rs1801160	PRDX2	capecitabine - Toxicity/ADR,Metabolism/PK	DPYD
rs1801160	PRDX2	Dihydropyrimidine dehydrogenase deficiency	DPYD
rs921943	BHMT	Blood and toenail selenium levels	DMGDH, ARSB, BHMT2
rs921943	BHMT	Blood trace element (Se levels)	BHMT2, BHMT, DMGDH
rs2014355	ACADS	Metabolite levels	ACADS
rs2014355	ACADS	Serum metabolite concentrations in chronic kidney disease	ACADS
rs2280777	SHMT1	Nonsyndromic Hearing Loss, Recessive	MYO15A
rs469758	ERAP1	Chronic inflammatory diseases (ankylosing spondylitis, Crohn's disease, psoriasis, primary sclerosing cholangitis, ulcerative colitis) (pleiotropy)	ERAP1
rs7080536	ABCB6	Eosinophil percentage of white cells	HABP2
rs7080536	ABCB6	Blood protein levels	HABP2
rs7080536	ABCB6	Eosinophil counts	HABP2
rs7080536	ABCB6	THYROID CANCER, NONMEDULLARY, 5, SUSCEPTIBILITY TO	HABP2
rs7080536	ABCB6	Factor VII Marburg I Variant Thrombophilia	HABP2
rs7080536	ABCB6	Venous thromboembolism, susceptibility to	HABP2
rs7080536	ABCB6	Plasma factor VII activating protease levels	HABP2
rs7080536	ABCB6	FACTOR VII-ACTIVATING PROTEASE MARBURG I POLYMORPHISM	HABP2
rs17527406	YARS	Gait speed in old age	UQCC2, MNF1, M19
rs6151429	ARSA	Metachromatic leukodystrophy	ARSA
rs6151429	ARSA	Blood metabolite levels	ARSA
rs6151429	ARSA	Arylsulfatase A pseudodeficiency	ARSA
rs2241210	MMAB	HDL cholesterol levels	MVK
rs16965217	PRDX3	Adolescent idiopathic scoliosis	NR
rs61742945	SLC25A13	Autosomal recessive cerebellar ataxia	ANO10
rs117161928	PTMA	Alzheimer disease and age of onset	Intergenic
rs11067231	MMAB	Methylmalonic acidemia	MMAB
rs4148953	COQ9	Spondyloepiphyseal dysplasia with congenital joint dislocations	CHST3
rs4148953	COQ9	Spondyloepiphyseal dysplasia	CHST3
rs4148953	COQ9	Skeletal dysplasia	CHST3
rs4148953	COQ9	Larsen syndrome	CHST3
rs2602836	VCL	HDL cholesterol	ADH5
rs2602836	VCL	HDL cholesterol levels	ADH5
rs1693482	S100A11	Alcohol dependence	ADH1C
rs8055982	SULT1A1	Cognitive ability	SH2B1
rs1789911	S100A11	Alcohol dependence	ADH1C
rs4643	PGM1	Congenital disorder of glycosylation	PGM1
rs4643	PGM1	Congenital disorder of glycosylation type 1t	PGM1
rs6831352	VCL	Alcohol dependence	ADH4
rs7134594	MMAB	HDL cholesterol	MVK, MMAB
rs7134594	MMAB	HDL cholesterol	MVK
rs8049439	SULT1A1	Intelligence (MTAG)	ATXN2L
rs8049439	SULT1A1	Educational attainment (years of education)	NR
rs8049439	SULT1A1	Inflammatory bowel disease (early onset)	CCDC101, CLN3, SULT1A1, SULT1A2, NUPR1, IL27, EIF3C
rs8049439	SULT1A1	Educational attainment	ATXN2L
rs8049439	SULT1A1	Educational attainment	ATXN2L, TUFM, SH2B1, EIF3CL, NFATC2IP, NUPR1, SPNS1, LAT, SULT1A1, SULT1A2, CCDC101
rs2058804	MMAB	High density lipoprotein cholesterol levels	NR
rs1884139	DDAH2	Symmetrical dimethylarginine levels	DDAH1
rs1805794	PSMD4	Microcephaly, normal intelligence and immunodeficiency	NBN
rs1805794	PSMD4	Hereditary cancer-predisposing syndrome	NBN
rs17482078	ERAP1	Blood protein levels	ERAP1, CTD-2260A17.1, CAST, AC008906.1, CTD-2260A17.3, CTD-2260A17.2
rs17482078	ERAP1	Blood protein levels	ERAP1
rs17482078	ERAP1	Behcet's disease	ERAP1
rs181064062	GARS	Andermann syndrome	SLC12A6
rs39841	ERAP1	Inflammatory skin disease	ERAP1
rs17823642	BHMT	Metabolite levels	BHMT2, BHMT
